# Supplementary material for: Long-range order enhance performance of patterned blue quantum dot light-emitting diodes
Source: Nat Commun. 2025 Aug 16;16:7643. doi: 10.1038/s41467-025-62345-1 (PMC12357929; doi:10.1038/s41467-025-62345-1)
Supplement: Supplementary file 3 — Source Data Fig. 1 [file 41467_2025_62345_MOESM3_ESM.xlsx]

## Sheet: Sheet1
0 umol		0.1 umol		0.4 umol		0.7 umol
Time (ns)	PL Intensity	Time (ns)	PL Intensity	Time (ns)	PL Intensity	Time (ns)	PL Intensity
0	1	0	3	0	2	0	3
0.12207	1	0.24414	1	0.24414	5	0.12207	4
0.24414	3	0.48828	2	0.48828	5	0.24414	1
0.36621	2	0.73242	5	0.73242	1	0.36621	1
0.48828	1	0.97656	1	0.97656	1	0.48828	0
0.61035	2	1.2207	3	1.2207	2	0.61035	2
0.73242	1	1.46484	2	1.46484	4	0.73242	2
0.85449	2	1.70898	4	1.70898	2	0.85449	7
0.97656	1	1.95313	4	1.95313	2	0.97656	2
1.09863	2	2.19727	1	2.19727	1	1.09863	10
1.2207	6	2.44141	5	2.44141	3	1.2207	7
1.34277	5	2.68555	1	2.68555	4	1.34277	5
1.46484	1	2.92969	2	2.92969	3	1.46484	1
1.58691	3	3.17383	4	3.17383	0	1.58691	6
1.70898	2	3.41797	1	3.41797	4	1.70898	3
1.83105	3	3.66211	1	3.66211	3	1.83105	2
1.95313	3	3.90625	2	3.90625	2	1.95313	3
2.0752	1	4.15039	1	4.15039	2	2.0752	3
2.19727	2	4.39453	1	4.39453	2	2.19727	0
2.31934	2	4.63867	0	4.63867	0	2.31934	0
2.44141	0	4.88281	2	4.88281	2	2.44141	0
2.56348	2	5.12695	2	5.12695	2	2.56348	6
2.68555	3	5.37109	0	5.37109	2	2.68555	1
2.80762	0	5.61523	1	5.61523	2	2.80762	5
2.92969	2	5.85938	2	5.85938	2	2.92969	4
3.05176	1	6.10352	0	6.10352	3	3.05176	2
3.17383	2	6.34766	3	6.34766	2	3.17383	6
3.2959	0	6.5918	5	6.5918	3	3.2959	1
3.41797	0	6.83594	3	6.83594	1	3.41797	2
3.54004	2	7.08008	2	7.08008	2	3.54004	5
3.66211	4	7.32422	1	7.32422	2	3.66211	5
3.78418	2	7.56836	3	7.56836	3	3.78418	2
3.90625	4	7.8125	6	7.8125	1	3.90625	2
4.02832	2	8.05664	2	8.05664	0	4.02832	2
4.15039	3	8.30078	4	8.30078	3	4.15039	1
4.27246	5	8.54492	2	8.54492	2	4.27246	3
4.39453	2	8.78906	3	8.78906	0	4.39453	3
4.5166	7	9.0332	0	9.0332	1	4.5166	0
4.63867	3	9.27734	0	9.27734	2	4.63867	2
4.76074	4	9.52148	1	9.52148	6	4.76074	3
4.88281	3	9.76563	1	9.76563	3	4.88281	1
5.00488	1	10.0098	4	10.0098	0	5.00488	2
5.12695	4	10.2539	0	10.2539	0	5.12695	4
5.24902	2	10.498	1	10.498	4	5.24902	1
5.37109	1	10.7422	3	10.7422	2	5.37109	4
5.49316	5	10.9863	4	10.9863	0	5.49316	0
5.61523	3	11.2305	2	11.2305	2	5.61523	1
5.7373	2	11.4746	1	11.4746	5	5.7373	2
5.85938	2	11.7188	3	11.7188	2	5.85938	1
5.98145	4	11.9629	4	11.9629	3	5.98145	3
6.10352	0	12.207	3	12.207	1	6.10352	4
6.22559	4	12.4512	0	12.4512	4	6.22559	2
6.34766	2	12.6953	4	12.6953	2	6.34766	4
6.46973	1	12.9395	2	12.9395	1	6.46973	3
6.5918	3	13.1836	0	13.1836	4	6.5918	2
6.71387	3	13.4277	0	13.4277	1	6.71387	2
6.83594	0	13.6719	3	13.6719	3	6.83594	1
6.95801	2	13.916	3	13.916	2	6.95801	2
7.08008	2	14.1602	1	14.1602	2	7.08008	3
7.20215	1	14.4043	2	14.4043	4	7.20215	4
7.32422	2	14.6484	2	14.6484	4	7.32422	4
7.44629	1	14.8926	2	14.8926	4	7.44629	3
7.56836	2	15.1367	4	15.1367	3	7.56836	3
7.69043	1	15.3809	2	15.3809	1	7.69043	4
7.8125	0	15.625	1	15.625	0	7.8125	3
7.93457	3	15.8691	1	15.8691	1	7.93457	6
8.05664	3	16.1133	2	16.1133	1	8.05664	1
8.17871	3	16.3574	2	16.3574	4	8.17871	2
8.30078	0	16.6016	1	16.6016	2	8.30078	2
8.42285	1	16.8457	2	16.8457	5	8.42285	3
8.54492	2	17.0898	4	17.0898	4	8.54492	1
8.66699	4	17.334	3	17.334	3	8.66699	2
8.78906	0	17.5781	2	17.5781	1	8.78906	6
8.91113	2	17.8223	1	17.8223	2	8.91113	2
9.0332	3	18.0664	3	18.0664	0	9.0332	2
9.15527	5	18.3105	1	18.3105	5	9.15527	1
9.27734	3	18.5547	1	18.5547	2	9.27734	1
9.39941	2	18.7988	1	18.7988	3	9.39941	3
9.52148	1	19.043	2	19.043	2	9.52148	2
9.64355	0	19.2871	2	19.2871	2	9.64355	5
9.76563	1	19.5312	4	19.5312	2	9.76563	2
9.8877	3	19.7754	1	19.7754	5	9.8877	2
10.0098	3	20.0195	1	20.0195	1	10.0098	1
10.1318	1	20.2637	3	20.2637	2	10.1318	0
10.2539	2	20.5078	0	20.5078	1	10.2539	3
10.376	3	20.752	6	20.752	1	10.376	4
10.498	1	20.9961	1	20.9961	6	10.498	1
10.6201	5	21.2402	0	21.2402	1	10.6201	2
10.7422	1	21.4844	0	21.4844	3	10.7422	0
10.8643	1	21.7285	1	21.7285	2	10.8643	1
10.9863	1	21.9727	2	21.9727	2	10.9863	1
11.1084	2	22.2168	1	22.2168	1	11.1084	2
11.2305	0	22.4609	2	22.4609	1	11.2305	4
11.3525	0	22.7051	0	22.7051	3	11.3525	2
11.4746	1	22.9492	2	22.9492	1	11.4746	3
11.5967	3	23.1934	3	23.1934	4	11.5967	2
11.7188	1	23.4375	7	23.4375	4	11.7188	3
11.8408	0	23.6816	4	23.6816	3	11.8408	1
11.9629	5	23.9258	6	23.9258	10	11.9629	2
12.085	1	24.1699	12	24.1699	14	12.085	4
12.207	4	24.4141	20	24.4141	25	12.207	2
12.3291	1	24.6582	61	24.6582	57	12.3291	1
12.4512	1	24.9023	252	24.9023	245	12.4512	4
12.5732	1	25.1465	708	25.1465	745	12.5732	4
12.6953	0	25.3906	1570	25.3906	1505	12.6953	3
12.8174	1	25.6348	2351	25.6348	2306	12.8174	4
12.9395	2	25.8789	2778	25.8789	2666	12.9395	4
13.0615	1	26.123	2944	26.123	3000	13.0615	0
13.1836	0	26.3672	2950	26.3672	2996	13.1836	2
13.3057	2	26.6113	3000	26.6113	2902	13.3057	4
13.4277	3	26.8555	2990	26.8555	2996	13.4277	3
13.5498	3	27.0996	2921	27.0996	2865	13.5498	4
13.6719	3	27.3438	2811	27.3438	2897	13.6719	5
13.794	2	27.5879	2809	27.5879	2927	13.794	7
13.916	1	27.832	2825	27.832	2757	13.916	2
14.0381	0	28.0762	2703	28.0762	2833	14.0381	2
14.1602	1	28.3203	2653	28.3203	2682	14.1602	7
14.2822	1	28.5645	2582	28.5645	2703	14.2822	3
14.4043	1	28.8086	2488	28.8086	2602	14.4043	2
14.5264	2	29.0527	2396	29.0527	2494	14.5264	3
14.6484	0	29.2969	2440	29.2969	2548	14.6484	6
14.7705	2	29.541	2397	29.541	2501	14.7705	1
14.8926	0	29.7852	2348	29.7852	2548	14.8926	2
15.0146	1	30.0293	2318	30.0293	2413	15.0146	6
15.1367	1	30.2734	2276	30.2734	2426	15.1367	4
15.2588	2	30.5176	2248	30.5176	2396	15.2588	2
15.3809	1	30.7617	2180	30.7617	2323	15.3809	5
15.5029	1	31.0059	2163	31.0059	2252	15.5029	2
15.625	2	31.25	2068	31.25	2339	15.625	3
15.7471	2	31.4941	2007	31.4941	2251	15.7471	1
15.8691	1	31.7383	1935	31.7383	2245	15.8691	0
15.9912	1	31.9824	1921	31.9824	2163	15.9912	2
16.1133	1	32.2266	1903	32.2266	2113	16.1133	2
16.2354	4	32.4707	1847	32.4707	2052	16.2354	3
16.3574	3	32.7148	1834	32.7148	2091	16.3574	1
16.4795	1	32.959	1756	32.959	2005	16.4795	1
16.6016	3	33.2031	1771	33.2031	2071	16.6016	3
16.7236	2	33.4473	1669	33.4473	2029	16.7236	2
16.8457	1	33.6914	1700	33.6914	2003	16.8457	2
16.9678	2	33.9355	1700	33.9355	1982	16.9678	5
17.0898	5	34.1797	1670	34.1797	1889	17.0898	1
17.2119	1	34.4238	1603	34.4238	1912	17.2119	2
17.334	3	34.668	1602	34.668	1836	17.334	3
17.4561	1	34.9121	1589	34.9121	1780	17.4561	1
17.5781	2	35.1562	1516	35.1562	1805	17.5781	1
17.7002	2	35.4004	1434	35.4004	1794	17.7002	2
17.8223	2	35.6445	1451	35.6445	1701	17.8223	7
17.9443	1	35.8887	1426	35.8887	1679	17.9443	6
18.0664	2	36.1328	1443	36.1328	1733	18.0664	1
18.1885	3	36.377	1380	36.377	1614	18.1885	3
18.3105	3	36.6211	1344	36.6211	1583	18.3105	1
18.4326	2	36.8652	1314	36.8652	1432	18.4326	4
18.5547	0	37.1094	1242	37.1094	1653	18.5547	1
18.6768	2	37.3535	1238	37.3535	1556	18.6768	2
18.7988	0	37.5977	1185	37.5977	1404	18.7988	4
18.9209	3	37.8418	1152	37.8418	1469	18.9209	4
19.043	2	38.0859	1228	38.0859	1440	19.043	2
19.165	1	38.3301	1126	38.3301	1493	19.165	3
19.2871	3	38.5742	1123	38.5742	1363	19.2871	3
19.4092	2	38.8184	1113	38.8184	1334	19.4092	2
19.5312	3	39.0625	1086	39.0625	1295	19.5312	3
19.6533	2	39.3066	1066	39.3066	1295	19.6533	3
19.7754	4	39.5508	1035	39.5508	1304	19.7754	2
19.8975	3	39.7949	1020	39.7949	1306	19.8975	2
20.0195	2	40.0391	1000	40.0391	1218	20.0195	2
20.1416	0	40.2832	1027	40.2832	1208	20.1416	0
20.2637	2	40.5273	973	40.5273	1219	20.2637	3
20.3857	3	40.7715	942	40.7715	1212	20.3857	3
20.5078	1	41.0156	975	41.0156	1090	20.5078	1
20.6299	2	41.2598	896	41.2598	1187	20.6299	3
20.752	2	41.5039	928	41.5039	1163	20.752	1
20.874	3	41.748	890	41.748	1175	20.874	3
20.9961	4	41.9922	805	41.9922	1023	20.9961	3
21.1182	4	42.2363	871	42.2363	1094	21.1182	0
21.2402	3	42.4805	844	42.4805	1050	21.2402	4
21.3623	1	42.7246	784	42.7246	1090	21.3623	4
21.4844	1	42.9688	813	42.9688	1010	21.4844	4
21.6064	3	43.2129	790	43.2129	1002	21.6064	0
21.7285	1	43.457	773	43.457	1055	21.7285	4
21.8506	1	43.7012	758	43.7012	974	21.8506	6
21.9727	1	43.9453	755	43.9453	950	21.9727	0
22.0947	0	44.1895	685	44.1895	941	22.0947	4
22.2168	1	44.4336	673	44.4336	901	22.2168	8
22.3389	1	44.6777	718	44.6777	892	22.3389	3
22.4609	0	44.9219	651	44.9219	898	22.4609	0
22.583	1	45.166	675	45.166	878	22.583	1
22.7051	3	45.4102	586	45.4102	839	22.7051	0
22.8271	2	45.6543	633	45.6543	878	22.8271	3
22.9492	0	45.8984	685	45.8984	836	22.9492	1
23.0713	3	46.1426	608	46.1426	792	23.0713	4
23.1934	3	46.3867	626	46.3867	752	23.1934	3
23.3154	2	46.6309	620	46.6309	712	23.3154	5
23.4375	1	46.875	620	46.875	779	23.4375	3
23.5596	1	47.1191	595	47.1191	801	23.5596	4
23.6816	2	47.3633	516	47.3633	727	23.6816	3
23.8037	1	47.6074	495	47.6074	809	23.8037	6
23.9258	4	47.8516	516	47.8516	694	23.9258	3
24.0479	7	48.0957	507	48.0957	682	24.0479	5
24.1699	7	48.3398	511	48.3398	694	24.1699	5
24.292	4	48.584	509	48.584	660	24.292	9
24.4141	8	48.8281	490	48.8281	649	24.4141	19
24.5361	12	49.0723	493	49.0723	709	24.5361	9
24.6582	8	49.3164	480	49.3164	606	24.6582	13
24.7803	24	49.5605	463	49.5605	651	24.7803	17
24.9023	33	49.8047	474	49.8047	631	24.9023	28
25.0244	63	50.0488	485	50.0488	612	25.0244	79
25.1465	128	50.293	398	50.293	608	25.1465	140
25.2686	249	50.5371	422	50.5371	604	25.2686	282
25.3906	493	50.7812	394	50.7812	584	25.3906	521
25.5127	772	51.0254	397	51.0254	567	25.5127	841
25.6348	1198	51.2695	391	51.2695	535	25.6348	1341
25.7568	1635	51.5137	383	51.5137	536	25.7568	1797
25.8789	2008	51.7578	401	51.7578	560	25.8789	2120
26.001	2355	52.002	373	52.002	504	26.001	2456
26.123	2597	52.2461	409	52.2461	551	26.123	2643
26.2451	2761	52.4902	373	52.4902	527	26.2451	2813
26.3672	2852	52.7344	363	52.7344	510	26.3672	2914
26.4893	2990	52.9785	367	52.9785	530	26.4893	2847
26.6113	2942	53.2227	328	53.2227	472	26.6113	2805
26.7334	2969	53.4668	303	53.4668	494	26.7334	3000
26.8555	3000	53.7109	324	53.7109	477	26.8555	2985
26.9775	2953	53.9551	329	53.9551	480	26.9775	2954
27.0996	2966	54.1992	317	54.1992	442	27.0996	2827
27.2217	2906	54.4434	296	54.4434	462	27.2217	2840
27.3438	2822	54.6875	295	54.6875	470	27.3438	2850
27.4658	2821	54.9316	300	54.9316	428	27.4658	2789
27.5879	2744	55.1758	298	55.1758	414	27.5879	2895
27.71	2863	55.4199	309	55.4199	400	27.71	2848
27.832	2675	55.6641	312	55.6641	392	27.832	2709
27.9541	2702	55.9082	286	55.9082	391	27.9541	2776
28.0762	2638	56.1523	279	56.1523	377	28.0762	2676
28.1982	2632	56.3965	242	56.3965	378	28.1982	2755
28.3203	2666	56.6406	210	56.6406	389	28.3203	2708
28.4424	2556	56.8848	245	56.8848	357	28.4424	2699
28.5645	2669	57.1289	222	57.1289	386	28.5645	2646
28.6865	2484	57.373	269	57.373	352	28.6865	2633
28.8086	2539	57.6172	253	57.6172	367	28.8086	2648
28.9307	2475	57.8613	247	57.8613	343	28.9307	2621
29.0527	2499	58.1055	224	58.1055	335	29.0527	2557
29.1748	2473	58.3496	234	58.3496	361	29.1748	2563
29.2969	2374	58.5938	213	58.5938	316	29.2969	2442
29.4189	2377	58.8379	193	58.8379	324	29.4189	2393
29.541	2304	59.082	201	59.082	353	29.541	2534
29.6631	2234	59.3262	206	59.3262	300	29.6631	2380
29.7852	2287	59.5703	198	59.5703	317	29.7852	2413
29.9072	2257	59.8145	195	59.8145	309	29.9072	2461
30.0293	2208	60.0586	221	60.0586	313	30.0293	2433
30.1514	2218	60.3027	195	60.3027	290	30.1514	2364
30.2734	2182	60.5469	203	60.5469	280	30.2734	2366
30.3955	2215	60.791	193	60.791	281	30.3955	2292
30.5176	2104	61.0352	185	61.0352	266	30.5176	2285
30.6396	2140	61.2793	196	61.2793	247	30.6396	2401
30.7617	2072	61.5234	165	61.5234	239	30.7617	2213
30.8838	2109	61.7676	168	61.7676	258	30.8838	2293
31.0059	1974	62.0117	181	62.0117	255	31.0059	2184
31.1279	2031	62.2559	195	62.2559	224	31.1279	2219
31.25	1909	62.5	156	62.5	247	31.25	2239
31.3721	2014	62.7441	147	62.7441	211	31.3721	2151
31.4941	1969	62.9883	152	62.9883	239	31.4941	2098
31.6162	1866	63.2324	151	63.2324	224	31.6162	2165
31.7383	1952	63.4766	166	63.4766	228	31.7383	2185
31.8604	1832	63.7207	149	63.7207	206	31.8604	2126
31.9824	1878	63.9648	168	63.9648	236	31.9824	2085
32.1045	1869	64.209	154	64.209	193	32.1045	2035
32.2266	1782	64.4531	143	64.4531	213	32.2266	2081
32.3486	1812	64.6973	154	64.6973	202	32.3486	2034
32.4707	1754	64.9414	153	64.9414	206	32.4707	2013
32.5928	1814	65.1856	126	65.1856	193	32.5928	1982
32.7148	1724	65.4297	130	65.4297	199	32.7148	2032
32.8369	1719	65.6738	121	65.6738	195	32.8369	1916
32.959	1686	65.918	142	65.918	176	32.959	1911
33.0811	1763	66.1621	128	66.1621	196	33.0811	1961
33.2031	1695	66.4062	116	66.4062	176	33.2031	1977
33.3252	1589	66.6504	113	66.6504	203	33.3252	1894
33.4473	1640	66.8945	113	66.8945	185	33.4473	1885
33.5693	1559	67.1387	98	67.1387	172	33.5693	1915
33.6914	1632	67.3828	118	67.3828	202	33.6914	1872
33.8135	1523	67.6269	117	67.6269	171	33.8135	1802
33.9355	1609	67.8711	115	67.8711	189	33.9355	1827
34.0576	1531	68.1152	112	68.1152	184	34.0576	1810
34.1797	1502	68.3594	86	68.3594	156	34.1797	1747
34.3018	1430	68.6035	92	68.6035	162	34.3018	1789
34.4238	1483	68.8477	119	68.8477	174	34.4238	1785
34.5459	1461	69.0918	93	69.0918	148	34.5459	1766
34.668	1395	69.3359	93	69.3359	147	34.668	1665
34.79	1481	69.5801	86	69.5801	145	34.79	1691
34.9121	1435	69.8242	100	69.8242	135	34.9121	1614
35.0342	1342	70.0684	95	70.0684	129	35.0342	1675
35.1562	1318	70.3125	101	70.3125	121	35.1562	1699
35.2783	1414	70.5566	90	70.5566	137	35.2783	1669
35.4004	1341	70.8008	90	70.8008	153	35.4004	1654
35.5225	1321	71.0449	78	71.0449	125	35.5225	1628
35.6445	1323	71.2891	93	71.2891	130	35.6445	1539
35.7666	1284	71.5332	85	71.5332	134	35.7666	1597
35.8887	1306	71.7773	86	71.7773	124	35.8887	1553
36.0107	1209	72.0215	101	72.0215	122	36.0107	1602
36.1328	1269	72.2656	65	72.2656	129	36.1328	1623
36.2549	1310	72.5098	83	72.5098	109	36.2549	1513
36.377	1195	72.7539	91	72.7539	128	36.377	1542
36.499	1166	72.9981	84	72.9981	110	36.499	1533
36.6211	1177	73.2422	83	73.2422	105	36.6211	1572
36.7432	1223	73.4863	67	73.4863	112	36.7432	1485
36.8652	1183	73.7305	70	73.7305	97	36.8652	1460
36.9873	1141	73.9746	63	73.9746	99	36.9873	1432
37.1094	1198	74.2188	55	74.2188	118	37.1094	1441
37.2315	1137	74.4629	53	74.4629	114	37.2315	1418
37.3535	1130	74.707	68	74.707	68	37.3535	1401
37.4756	1084	74.9512	53	74.9512	103	37.4756	1417
37.5977	1075	75.1953	64	75.1953	101	37.5977	1437
37.7197	1096	75.4394	63	75.4394	105	37.7197	1305
37.8418	1057	75.6836	74	75.6836	82	37.8418	1381
37.9639	1073	75.9277	64	75.9277	102	37.9639	1323
38.0859	1063	76.1719	57	76.1719	103	38.0859	1451
38.208	1044	76.416	57	76.416	91	38.208	1355
38.3301	993	76.6602	55	76.6602	82	38.3301	1368
38.4522	977	76.9043	52	76.9043	89	38.4522	1287
38.5742	988	77.1484	70	77.1484	87	38.5742	1253
38.6963	1003	77.3926	49	77.3926	76	38.6963	1283
38.8184	994	77.6367	51	77.6367	68	38.8184	1254
38.9404	949	77.8809	47	77.8809	90	38.9404	1254
39.0625	935	78.125	60	78.125	74	39.0625	1288
39.1846	943	78.3691	50	78.3691	75	39.1846	1266
39.3066	903	78.6133	51	78.6133	72	39.3066	1192
39.4287	933	78.8574	47	78.8574	77	39.4287	1200
39.5508	886	79.1016	48	79.1016	82	39.5508	1152
39.6728	888	79.3457	53	79.3457	71	39.6728	1132
39.7949	885	79.5898	43	79.5898	74	39.7949	1169
39.917	907	79.834	37	79.834	77	39.917	1178
40.0391	878	80.0781	46	80.0781	50	40.0391	1190
40.1611	851	80.3223	37	80.3223	61	40.1611	1124
40.2832	856	80.5664	52	80.5664	71	40.2832	1163
40.4053	822	80.8106	42	80.8106	71	40.4053	1152
40.5273	844	81.0547	36	81.0547	71	40.5273	1147
40.6494	857	81.2988	34	81.2988	66	40.6494	1112
40.7715	804	81.543	46	81.543	50	40.7715	1226
40.8936	775	81.7871	46	81.7871	62	40.8936	1123
41.0156	779	82.0312	28	82.0312	66	41.0156	1088
41.1377	769	82.2754	39	82.2754	64	41.1377	1080
41.2598	793	82.5195	37	82.5195	67	41.2598	1110
41.3818	812	82.7637	33	82.7637	65	41.3818	1078
41.5039	758	83.0078	42	83.0078	75	41.5039	1010
41.626	785	83.2519	27	83.2519	50	41.626	1079
41.748	789	83.4961	30	83.4961	65	41.748	1087
41.8701	719	83.7402	34	83.7402	63	41.8701	1018
41.9922	690	83.9844	35	83.9844	52	41.9922	998
42.1143	732	84.2285	32	84.2285	46	42.1143	1014
42.2363	736	84.4727	28	84.4727	49	42.2363	1012
42.3584	713	84.7168	31	84.7168	55	42.3584	948
42.4805	675	84.9609	22	84.9609	46	42.4805	1048
42.6025	712	85.2051	24	85.2051	65	42.6025	1034
42.7246	704	85.4492	20	85.4492	38	42.7246	1001
42.8467	724	85.6934	23	85.6934	50	42.8467	944
42.9688	652	85.9375	27	85.9375	48	42.9688	972
43.0908	651	86.1816	28	86.1816	54	43.0908	1003
43.2129	640	86.4258	22	86.4258	53	43.2129	924
43.335	618	86.6699	28	86.6699	46	43.335	990
43.457	651	86.9141	25	86.9141	44	43.457	918
43.5791	576	87.1582	25	87.1582	40	43.5791	955
43.7012	640	87.4023	23	87.4023	33	43.7012	905
43.8232	605	87.6465	29	87.6465	40	43.8232	939
43.9453	606	87.8906	25	87.8906	29	43.9453	901
44.0674	600	88.1348	30	88.1348	38	44.0674	833
44.1895	579	88.3789	18	88.3789	40	44.1895	907
44.3115	612	88.6231	30	88.6231	32	44.3115	904
44.4336	571	88.8672	25	88.8672	33	44.4336	766
44.5557	569	89.1113	30	89.1113	33	44.5557	885
44.6777	580	89.3555	19	89.3555	40	44.6777	833
44.7998	581	89.5996	21	89.5996	35	44.7998	775
44.9219	546	89.8438	24	89.8438	41	44.9219	811
45.044	558	90.0879	23	90.0879	40	45.044	851
45.166	554	90.332	20	90.332	29	45.166	851
45.2881	543	90.5762	27	90.5762	35	45.2881	792
45.4102	546	90.8203	21	90.8203	39	45.4102	814
45.5322	510	91.0644	17	91.0644	34	45.5322	803
45.6543	516	91.3086	26	91.3086	39	45.6543	790
45.7764	510	91.5527	19	91.5527	41	45.7764	776
45.8984	506	91.7969	25	91.7969	47	45.8984	768
46.0205	469	92.041	29	92.041	35	46.0205	763
46.1426	506	92.2852	24	92.2852	44	46.1426	773
46.2647	497	92.5293	18	92.5293	35	46.2647	720
46.3867	451	92.7734	23	92.7734	30	46.3867	744
46.5088	449	93.0176	30	93.0176	40	46.5088	742
46.6309	486	93.2617	27	93.2617	26	46.6309	722
46.7529	481	93.5059	20	93.5059	26	46.7529	720
46.875	504	93.75	20	93.75	35	46.875	759
46.9971	453	93.9941	25	93.9941	29	46.9971	779
47.1191	426	94.2383	17	94.2383	35	47.1191	721
47.2412	449	94.4824	16	94.4824	28	47.2412	757
47.3633	449	94.7266	18	94.7266	23	47.3633	713
47.4853	457	94.9707	13	94.9707	22	47.4853	723
47.6074	441	95.2148	18	95.2148	29	47.6074	693
47.7295	454	95.459	17	95.459	28	47.7295	741
47.8516	435	95.7031	20	95.7031	26	47.8516	642
47.9736	498	95.9473	11	95.9473	27	47.9736	737
48.0957	458	96.1914	19	96.1914	31	48.0957	668
48.2178	423	96.4356	15	96.4356	26	48.2178	667
48.3398	421	96.6797	15	96.6797	24	48.3398	613
48.4619	428	96.9238	20	96.9238	17	48.4619	659
48.584	385	97.168	16	97.168	34	48.584	621
48.7061	432	97.4121	17	97.4121	14	48.7061	646
48.8281	354	97.6562	22	97.6562	28	48.8281	598
48.9502	378	97.9004	21	97.9004	16	48.9502	638
49.0723	385	98.1445	10	98.1445	21	49.0723	652
49.1943	387	98.3887	14	98.3887	26	49.1943	608
49.3164	318	98.6328	19	98.6328	31	49.3164	645
49.4385	357	98.8769	20	98.8769	26	49.4385	599
49.5605	365	99.1211	14	99.1211	21	49.5605	596
49.6826	359	99.3652	24	99.3652	23	49.6826	563
49.8047	342	99.6094	19	99.6094	15	49.8047	634
49.9268	359	99.8535	17	99.8535	22	49.9268	569
50.0488	362	100.098	20	100.098	20	50.0488	591
50.1709	342	100.342	14	100.342	20	50.1709	569
50.293	358	100.586	19	100.586	24	50.293	570
50.415	323	100.83	17	100.83	15	50.415	553
50.5371	354	101.074	15	101.074	27	50.5371	581
50.6592	340	101.318	16	101.318	19	50.6592	610
50.7812	342	101.562	8	101.562	23	50.7812	533
50.9033	313	101.807	4	101.807	14	50.9033	535
51.0254	320	102.051	9	102.051	22	51.0254	561
51.1475	298	102.295	17	102.295	22	51.1475	509
51.2695	309	102.539	11	102.539	17	51.2695	519
51.3916	316	102.783	10	102.783	16	51.3916	534
51.5137	290	103.027	11	103.027	23	51.5137	515
51.6357	307	103.271	9	103.271	19	51.6357	541
51.7578	310	103.516	10	103.516	12	51.7578	513
51.8799	300	103.76	11	103.76	22	51.8799	490
52.002	311	104.004	13	104.004	19	52.002	517
52.124	279	104.248	10	104.248	23	52.124	502
52.2461	284	104.492	10	104.492	22	52.2461	532
52.3682	321	104.736	11	104.736	18	52.3682	485
52.4902	236	104.98	7	104.98	23	52.4902	516
52.6123	251	105.225	10	105.225	16	52.6123	513
52.7344	263	105.469	8	105.469	19	52.7344	519
52.8565	286	105.713	10	105.713	21	52.8565	488
52.9785	265	105.957	14	105.957	22	52.9785	502
53.1006	254	106.201	14	106.201	13	53.1006	478
53.2227	283	106.445	11	106.445	11	53.2227	478
53.3447	260	106.689	11	106.689	19	53.3447	472
53.4668	263	106.934	12	106.934	14	53.4668	471
53.5889	264	107.178	8	107.178	16	53.5889	451
53.7109	266	107.422	9	107.422	13	53.7109	446
53.833	265	107.666	12	107.666	18	53.833	438
53.9551	268	107.91	12	107.91	11	53.9551	467
54.0772	247	108.154	9	108.154	20	54.0772	439
54.1992	239	108.398	6	108.398	14	54.1992	459
54.3213	243	108.643	11	108.643	24	54.3213	424
54.4434	245	108.887	8	108.887	20	54.4434	428
54.5654	270	109.131	10	109.131	11	54.5654	425
54.6875	252	109.375	8	109.375	17	54.6875	418
54.8096	234	109.619	8	109.619	12	54.8096	428
54.9316	244	109.863	13	109.863	13	54.9316	384
55.0537	220	110.107	11	110.107	8	55.0537	409
55.1758	201	110.352	12	110.352	12	55.1758	435
55.2978	215	110.596	10	110.596	17	55.2978	419
55.4199	221	110.84	12	110.84	12	55.4199	395
55.542	222	111.084	5	111.084	9	55.542	399
55.6641	243	111.328	7	111.328	12	55.6641	400
55.7861	227	111.572	12	111.572	12	55.7861	407
55.9082	189	111.816	11	111.816	13	55.9082	416
56.0303	211	112.061	11	112.061	10	56.0303	395
56.1523	191	112.305	8	112.305	8	56.1523	393
56.2744	204	112.549	13	112.549	16	56.2744	357
56.3965	228	112.793	11	112.793	13	56.3965	409
56.5186	209	113.037	7	113.037	12	56.5186	398
56.6406	176	113.281	11	113.281	13	56.6406	382
56.7627	180	113.525	10	113.525	14	56.7627	370
56.8848	194	113.77	8	113.77	12	56.8848	358
57.0068	194	114.014	5	114.014	13	57.0068	341
57.1289	201	114.258	9	114.258	16	57.1289	360
57.251	193	114.502	6	114.502	11	57.251	370
57.373	199	114.746	5	114.746	7	57.373	383
57.4951	184	114.99	8	114.99	13	57.4951	342
57.6172	194	115.234	6	115.234	11	57.6172	334
57.7393	177	115.479	10	115.479	11	57.7393	334
57.8613	184	115.723	7	115.723	9	57.8613	337
57.9834	172	115.967	7	115.967	17	57.9834	335
58.1055	163	116.211	6	116.211	11	58.1055	318
58.2275	149	116.455	4	116.455	8	58.2275	347
58.3496	183	116.699	9	116.699	15	58.3496	323
58.4717	160	116.943	7	116.943	11	58.4717	311
58.5938	159	117.188	7	117.188	18	58.5938	315
58.7158	181	117.432	15	117.432	7	58.7158	305
58.8379	187	117.676	9	117.676	10	58.8379	357
58.96	148	117.92	10	117.92	7	58.96	317
59.082	167	118.164	6	118.164	14	59.082	324
59.2041	141	118.408	4	118.408	10	59.2041	323
59.3262	164	118.652	14	118.652	9	59.3262	324
59.4482	149	118.896	7	118.896	12	59.4482	310
59.5703	127	119.141	6	119.141	7	59.5703	347
59.6924	151	119.385	4	119.385	7	59.6924	298
59.8145	156	119.629	11	119.629	12	59.8145	276
59.9365	157	119.873	5	119.873	7	59.9365	312
60.0586	150	120.117	6	120.117	10	60.0586	288
60.1807	159	120.361	10	120.361	8	60.1807	306
60.3027	158	120.605	7	120.605	12	60.3027	284
60.4248	150	120.85	6	120.85	15	60.4248	279
60.5469	140	121.094	7	121.094	11	60.5469	294
60.669	148	121.338	10	121.338	6	60.669	298
60.791	133	121.582	5	121.582	11	60.791	292
60.9131	146	121.826	5	121.826	13	60.9131	291
61.0352	135	122.07	8	122.07	11	61.0352	249
61.1572	124	122.314	9	122.314	9	61.1572	303
61.2793	144	122.559	9	122.559	12	61.2793	281
61.4014	116	122.803	5	122.803	14	61.4014	258
61.5234	113	123.047	5	123.047	9	61.5234	281
61.6455	126	123.291	4	123.291	9	61.6455	292
61.7676	135	123.535	12	123.535	4	61.7676	264
61.8897	143	123.779	7	123.779	9	61.8897	235
62.0117	143	124.023	8	124.023	7	62.0117	253
62.1338	135	124.268	4	124.268	7	62.1338	222
62.2559	124	124.512	6	124.512	5	62.2559	245
62.3779	122	124.756	9	124.756	12	62.3779	248
62.5	132	125	6	125	7	62.5	248
62.6221	121	125.244	6	125.244	9	62.6221	198
62.7441	115	125.488	2	125.488	11	62.7441	272
62.8662	127	125.732	4	125.732	6	62.8662	237
62.9883	119	125.977	6	125.977	9	62.9883	240
63.1103	115	126.221	10	126.221	9	63.1103	217
63.2324	135	126.465	3	126.465	13	63.2324	246
63.3545	125	126.709	6	126.709	13	63.3545	204
63.4766	113	126.953	7	126.953	6	63.4766	285
63.5986	118	127.197	6	127.197	11	63.5986	209
63.7207	101	127.441	6	127.441	11	63.7207	237
63.8428	106	127.686	2	127.686	10	63.8428	217
63.9648	102	127.93	6	127.93	11	63.9648	224
64.0869	101	128.174	6	128.174	9	64.0869	248
64.209	106	128.418	6	128.418	15	64.209	213
64.3311	94	128.662	7	128.662	5	64.3311	227
64.4531	101	128.906	4	128.906	7	64.4531	212
64.5752	105	129.15	6	129.15	16	64.5752	236
64.6973	114	129.395	6	129.395	6	64.6973	226
64.8193	108	129.639	7	129.639	11	64.8193	193
64.9414	94	129.883	7	129.883	4	64.9414	193
65.0635	105	130.127	4	130.127	5	65.0635	195
65.1856	84	130.371	8	130.371	7	65.1856	192
65.3076	99	130.615	4	130.615	3	65.3076	222
65.4297	100	130.859	6	130.859	9	65.4297	202
65.5518	96	131.104	8	131.104	4	65.5518	200
65.6738	69	131.348	2	131.348	7	65.6738	205
65.7959	100	131.592	7	131.592	7	65.7959	211
65.918	97	131.836	4	131.836	5	65.918	209
66.04	97	132.08	7	132.08	7	66.04	194
66.1621	82	132.324	1	132.324	5	66.1621	182
66.2842	99	132.568	6	132.568	12	66.2842	194
66.4062	77	132.812	6	132.812	6	66.4062	187
66.5283	98	133.057	3	133.057	8	66.5283	200
66.6504	102	133.301	7	133.301	10	66.6504	205
66.7725	79	133.545	8	133.545	10	66.7725	188
66.8945	101	133.789	5	133.789	8	66.8945	203
67.0166	87	134.033	7	134.033	11	67.0166	198
67.1387	78	134.277	7	134.277	7	67.1387	181
67.2607	84	134.521	3	134.521	8	67.2607	175
67.3828	95	134.766	2	134.766	6	67.3828	189
67.5049	70	135.01	5	135.01	11	67.5049	188
67.6269	84	135.254	7	135.254	9	67.6269	194
67.749	88	135.498	7	135.498	6	67.749	158
67.8711	72	135.742	5	135.742	5	67.8711	174
67.9932	69	135.986	2	135.986	5	67.9932	187
68.1152	92	136.23	3	136.23	4	68.1152	182
68.2373	90	136.475	5	136.475	5	68.2373	163
68.3594	52	136.719	4	136.719	9	68.3594	171
68.4814	64	136.963	2	136.963	10	68.4814	136
68.6035	78	137.207	2	137.207	6	68.6035	159
68.7256	87	137.451	2	137.451	4	68.7256	156
68.8477	79	137.695	4	137.695	3	68.8477	164
68.9697	64	137.939	7	137.939	6	68.9697	156
69.0918	74	138.184	9	138.184	6	69.0918	149
69.2139	78	138.428	6	138.428	2	69.2139	165
69.3359	67	138.672	6	138.672	3	69.3359	161
69.458	70	138.916	5	138.916	7	69.458	166
69.5801	64	139.16	8	139.16	8	69.5801	152
69.7022	68	139.404	8	139.404	2	69.7022	158
69.8242	59	139.648	5	139.648	8	69.8242	160
69.9463	65	139.893	5	139.893	4	69.9463	143
70.0684	78	140.137	8	140.137	8	70.0684	153
70.1904	70	140.381	9	140.381	5	70.1904	151
70.3125	76	140.625	3	140.625	8	70.3125	139
70.4346	77	140.869	4	140.869	7	70.4346	147
70.5566	63	141.113	5	141.113	8	70.5566	148
70.6787	70	141.357	4	141.357	4	70.6787	164
70.8008	75	141.602	6	141.602	6	70.8008	139
70.9228	58	141.846	5	141.846	9	70.9228	152
71.0449	58	142.09	2	142.09	6	71.0449	152
71.167	61	142.334	4	142.334	7	71.167	140
71.2891	64	142.578	5	142.578	5	71.2891	135
71.4111	59	142.822	4	142.822	5	71.4111	116
71.5332	55	143.066	5	143.066	2	71.5332	168
71.6553	55	143.311	10	143.311	5	71.6553	148
71.7773	65	143.555	6	143.555	7	71.7773	125
71.8994	58	143.799	8	143.799	6	71.8994	148
72.0215	56	144.043	9	144.043	3	72.0215	139
72.1436	53	144.287	2	144.287	2	72.1436	126
72.2656	52	144.531	6	144.531	8	72.2656	132
72.3877	54	144.775	3	144.775	8	72.3877	137
72.5098	52	145.02	3	145.02	2	72.5098	136
72.6318	66	145.264	7	145.264	8	72.6318	135
72.7539	62	145.508	4	145.508	6	72.7539	125
72.876	70	145.752	5	145.752	9	72.876	125
72.9981	55	145.996	4	145.996	1	72.9981	123
73.1201	52	146.24	6	146.24	11	73.1201	119
73.2422	53	146.484	2	146.484	4	73.2422	118
73.3643	54	146.729	4	146.729	8	73.3643	134
73.4863	46	146.973	7	146.973	4	73.4863	130
73.6084	44	147.217	6	147.217	7	73.6084	116
73.7305	53	147.461	2	147.461	4	73.7305	131
73.8525	56	147.705	5	147.705	4	73.8525	114
73.9746	60	147.949	4	147.949	4	73.9746	130
74.0967	57	148.193	5	148.193	8	74.0967	118
74.2188	57	148.438	6	148.438	4	74.2188	134
74.3408	50	148.682	7	148.682	6	74.3408	108
74.4629	46	148.926	3	148.926	5	74.4629	114
74.585	53	149.17	2	149.17	5	74.585	128
74.707	47	149.414	2	149.414	7	74.707	113
74.8291	34	149.658	6	149.658	4	74.8291	94
74.9512	59	149.902	5	149.902	10	74.9512	104
75.0732	41	150.146	7	150.146	3	75.0732	112
75.1953	55	150.391	6	150.391	11	75.1953	122
75.3174	37	150.635	5	150.635	3	75.3174	127
75.4394	38	150.879	5	150.879	7	75.4394	117
75.5615	52	151.123	1	151.123	5	75.5615	119
75.6836	28	151.367	8	151.367	6	75.6836	94
75.8057	42	151.611	5	151.611	3	75.8057	109
75.9277	55	151.855	4	151.855	6	75.9277	108
76.0498	36	152.1	4	152.1	6	76.0498	132
76.1719	54	152.344	3	152.344	11	76.1719	131
76.2939	40	152.588	2	152.588	6	76.2939	108
76.416	37	152.832	3	152.832	4	76.416	109
76.5381	46	153.076	2	153.076	4	76.5381	115
76.6602	34	153.32	3	153.32	2	76.6602	87
76.7822	47	153.564	3	153.564	5	76.7822	103
76.9043	41	153.809	2	153.809	6	76.9043	111
77.0264	33	154.053	0	154.053	11	77.0264	112
77.1484	45	154.297	4	154.297	4	77.1484	93
77.2705	28	154.541	7	154.541	3	77.2705	107
77.3926	46	154.785	3	154.785	7	77.3926	100
77.5147	34	155.029	4	155.029	6	77.5147	76
77.6367	45	155.273	3	155.273	5	77.6367	93
77.7588	35	155.518	5	155.518	6	77.7588	91
77.8809	40	155.762	3	155.762	4	77.8809	96
78.0029	47	156.006	3	156.006	4	78.0029	94
78.125	43	156.25	6	156.25	6	78.125	81
78.2471	37	156.494	4	156.494	4	78.2471	89
78.3691	44	156.738	4	156.738	3	78.3691	111
78.4912	43	156.982	5	156.982	3	78.4912	92
78.6133	40	157.227	3	157.227	2	78.6133	96
78.7353	29	157.471	7	157.471	3	78.7353	99
78.8574	43	157.715	4	157.715	5	78.8574	84
78.9795	23	157.959	3	157.959	7	78.9795	102
79.1016	33	158.203	3	158.203	4	79.1016	78
79.2236	29	158.447	5	158.447	2	79.2236	87
79.3457	27	158.691	2	158.691	5	79.3457	89
79.4678	40	158.936	1	158.936	3	79.4678	83
79.5898	36	159.18	2	159.18	3	79.5898	80
79.7119	31	159.424	6	159.424	5	79.7119	73
79.834	35	159.668	5	159.668	3	79.834	94
79.9561	35	159.912	3	159.912	7	79.9561	80
80.0781	35	160.156	4	160.156	2	80.0781	69
80.2002	30	160.4	4	160.4	2	80.2002	96
80.3223	33	160.645	3	160.645	8	80.3223	76
80.4443	30	160.889	6	160.889	6	80.4443	79
80.5664	30	161.133	2	161.133	6	80.5664	62
80.6885	42	161.377	6	161.377	5	80.6885	71
80.8106	26	161.621	2	161.621	1	80.8106	68
80.9326	38	161.865	0	161.865	5	80.9326	90
81.0547	40	162.109	5	162.109	3	81.0547	80
81.1768	38	162.354	2	162.354	11	81.1768	70
81.2988	44	162.598	4	162.598	4	81.2988	95
81.4209	22	162.842	4	162.842	4	81.4209	90
81.543	29	163.086	6	163.086	1	81.543	83
81.665	31	163.33	1	163.33	5	81.665	83
81.7871	30	163.574	6	163.574	4	81.7871	77
81.9092	36	163.818	1	163.818	2	81.9092	91
82.0312	37	164.062	1	164.062	3	82.0312	68
82.1533	24	164.307	5	164.307	5	82.1533	84
82.2754	31	164.551	0	164.551	5	82.2754	70
82.3975	30	164.795	1	164.795	4	82.3975	58
82.5195	31	165.039	5	165.039	4	82.5195	72
82.6416	32	165.283	7	165.283	5	82.6416	67
82.7637	17	165.527	4	165.527	4	82.7637	81
82.8857	22	165.771	2	165.771	3	82.8857	85
83.0078	26	166.016	5	166.016	4	83.0078	80
83.1299	25	166.26	5	166.26	4	83.1299	72
83.2519	25	166.504	4	166.504	4	83.2519	69
83.374	24	166.748	5	166.748	3	83.374	71
83.4961	28	166.992	1	166.992	5	83.4961	70
83.6182	28	167.236	4	167.236	6	83.6182	65
83.7402	27	167.48	5	167.48	8	83.7402	64
83.8623	29	167.725	5	167.725	5	83.8623	79
83.9844	25	167.969	4	167.969	3	83.9844	56
84.1064	21	168.213	5	168.213	4	84.1064	73
84.2285	25	168.457	2	168.457	7	84.2285	73
84.3506	26	168.701	2	168.701	1	84.3506	73
84.4727	28	168.945	4	168.945	3	84.4727	73
84.5947	26	169.189	4	169.189	6	84.5947	64
84.7168	19	169.434	1	169.434	1	84.7168	83
84.8389	26	169.678	6	169.678	2	84.8389	66
84.9609	17	169.922	3	169.922	3	84.9609	61
85.083	20	170.166	8	170.166	6	85.083	72
85.2051	20	170.41	4	170.41	3	85.2051	93
85.3272	20	170.654	3	170.654	3	85.3272	65
85.4492	24	170.898	5	170.898	4	85.4492	67
85.5713	24	171.143	6	171.143	6	85.5713	55
85.6934	23	171.387	6	171.387	2	85.6934	64
85.8154	23	171.631	7	171.631	2	85.8154	76
85.9375	16	171.875	1	171.875	6	85.9375	50
86.0596	16	172.119	3	172.119	2	86.0596	60
86.1816	21	172.363	2	172.363	4	86.1816	54
86.3037	21	172.607	1	172.607	3	86.3037	71
86.4258	27	172.852	5	172.852	5	86.4258	55
86.5478	22	173.096	4	173.096	4	86.5478	52
86.6699	27	173.34	3	173.34	3	86.6699	59
86.792	27	173.584	5	173.584	9	86.792	60
86.9141	22	173.828	4	173.828	3	86.9141	58
87.0361	14	174.072	1	174.072	3	87.0361	51
87.1582	22	174.316	4	174.316	5	87.1582	49
87.2803	19	174.561	5	174.561	4	87.2803	63
87.4023	16	174.805	1	174.805	0	87.4023	67
87.5244	16	175.049	3	175.049	2	87.5244	55
87.6465	15	175.293	2	175.293	4	87.6465	52
87.7686	22	175.537	2	175.537	4	87.7686	75
87.8906	15	175.781	4	175.781	2	87.8906	54
88.0127	26	176.025	4	176.025	5	88.0127	66
88.1348	20	176.27	2	176.27	9	88.1348	56
88.2568	28	176.514	5	176.514	3	88.2568	50
88.3789	17	176.758	0	176.758	2	88.3789	48
88.501	17	177.002	5	177.002	4	88.501	48
88.6231	18	177.246	2	177.246	3	88.6231	52
88.7451	20	177.49	0	177.49	6	88.7451	45
88.8672	19	177.734	4	177.734	7	88.8672	63
88.9893	18	177.979	3	177.979	1	88.9893	66
89.1113	19	178.223	3	178.223	3	89.1113	59
89.2334	24	178.467	4	178.467	5	89.2334	58
89.3555	25	178.711	4	178.711	5	89.3555	55
89.4775	15	178.955	4	178.955	4	89.4775	53
89.5996	19	179.199	3	179.199	3	89.5996	50
89.7217	15	179.443	2	179.443	3	89.7217	56
89.8438	15	179.688	8	179.688	3	89.8438	49
89.9658	14	179.932	5	179.932	2	89.9658	53
90.0879	16	180.176	0	180.176	3	90.0879	51
90.21	10	180.42	5	180.42	0	90.21	62
90.332	22	180.664	4	180.664	3	90.332	49
90.4541	15	180.908	3	180.908	5	90.4541	43
90.5762	11	181.152	3	181.152	3	90.5762	42
90.6982	14	181.396	2	181.396	6	90.6982	49
90.8203	19	181.641	6	181.641	7	90.8203	48
90.9424	11	181.885	3	181.885	2	90.9424	45
91.0644	15	182.129	4	182.129	5	91.0644	38
91.1865	11	182.373	5	182.373	4	91.1865	53
91.3086	20	182.617	3	182.617	3	91.3086	47
91.4307	14	182.861	2	182.861	0	91.4307	44
91.5527	19	183.105	4	183.105	1	91.5527	48
91.6748	15	183.35	2	183.35	3	91.6748	49
91.7969	19	183.594	3	183.594	1	91.7969	41
91.9189	14	183.838	4	183.838	6	91.9189	41
92.041	18	184.082	3	184.082	1	92.041	40
92.1631	15	184.326	5	184.326	3	92.1631	38
92.2852	15	184.57	6	184.57	2	92.2852	34
92.4072	15	184.814	5	184.814	3	92.4072	45
92.5293	12	185.059	2	185.059	2	92.5293	47
92.6514	7	185.303	3	185.303	2	92.6514	51
92.7734	22	185.547	3	185.547	6	92.7734	47
92.8955	12	185.791	1	185.791	7	92.8955	53
93.0176	19	186.035	4	186.035	10	93.0176	43
93.1397	13	186.279	8	186.279	5	93.1397	57
93.2617	12	186.523	3	186.523	0	93.2617	42
93.3838	15	186.768	3	186.768	4	93.3838	42
93.5059	15	187.012	1	187.012	5	93.5059	33
93.6279	10	187.256	4	187.256	6	93.6279	40
93.75	11	187.5	0	187.5	0	93.75	54
93.8721	19	187.744	2	187.744	4	93.8721	47
93.9941	18	187.988	3	187.988	2	93.9941	47
94.1162	10	188.232	1	188.232	3	94.1162	39
94.2383	20	188.477	3	188.477	5	94.2383	39
94.3603	12	188.721	2	188.721	2	94.3603	44
94.4824	13	188.965	5	188.965	3	94.4824	38
94.6045	22	189.209	4	189.209	4	94.6045	42
94.7266	11	189.453	2	189.453	2	94.7266	45
94.8486	16	189.697	5	189.697	3	94.8486	27
94.9707	14	189.941	4	189.941	4	94.9707	39
95.0928	11	190.186	3	190.186	3	95.0928	48
95.2148	20	190.43	2	190.43	10	95.2148	38
95.3369	13	190.674	4	190.674	4	95.3369	41
95.459	13	190.918	2	190.918	4	95.459	33
95.5811	8	191.162	2	191.162	9	95.5811	37
95.7031	14	191.406	4	191.406	6	95.7031	39
95.8252	15	191.65	5	191.65	2	95.8252	39
95.9473	14	191.895	2	191.895	1	95.9473	39
96.0693	12	192.139	3	192.139	2	96.0693	44
96.1914	19	192.383	5	192.383	2	96.1914	45
96.3135	12	192.627	4	192.627	4	96.3135	32
96.4356	14	192.871	3	192.871	5	96.4356	40
96.5576	12	193.115	4	193.115	5	96.5576	31
96.6797	16	193.359	1	193.359	1	96.6797	32
96.8018	17	193.604	1	193.604	5	96.8018	30
96.9238	7	193.848	2	193.848	6	96.9238	46
97.0459	16	194.092	4	194.092	5	97.0459	33
97.168	13	194.336	2	194.336	0	97.168	26
97.29	17	194.58	5	194.58	6	97.29	36
97.4121	8	194.824	2	194.824	3	97.4121	37
97.5342	18	195.068	4	195.068	0	97.5342	36
97.6562	17	195.312	6	195.312	5	97.6562	29
97.7783	10	195.557	3	195.557	3	97.7783	28
97.9004	11	195.801	3	195.801	8	97.9004	42
98.0225	7	196.045	3	196.045	1	98.0225	31
98.1445	10	196.289	1	196.289	3	98.1445	34
98.2666	6	196.533	4	196.533	3	98.2666	44
98.3887	11	196.777	3	196.777	4	98.3887	44
98.5107	9	197.021	4	197.021	1	98.5107	34
98.6328	13	197.266	3	197.266	5	98.6328	35
98.7549	8	197.51	0	197.51	1	98.7549	33
98.8769	8	197.754	4	197.754	4	98.8769	38
98.999	12	197.998	2	197.998	9	98.999	33
99.1211	4	198.242	2	198.242	2	99.1211	36
99.2432	13	198.486	4	198.486	5	99.2432	43
99.3652	11	198.73	3	198.73	2	99.3652	38
99.4873	16	198.975	3	198.975	4	99.4873	33
99.6094	13	199.219	5	199.219	3	99.6094	43
99.7314	13	199.463	3	199.463	2	99.7314	26
99.8535	12	199.707	2	199.707	7	99.8535	35
99.9756	9	199.951	2	199.951	2	99.9756	35
100.098	10	200.195	2	200.195	3	100.098	29
100.22	22	200.439	4	200.439	1	100.22	24
100.342	9	200.684	1	200.684	2	100.342	30
100.464	11	200.928	1	200.928	2	100.464	24
100.586	10	201.172	1	201.172	1	100.586	33
100.708	9	201.416	4	201.416	4	100.708	35
100.83	8	201.66	4	201.66	1	100.83	32
100.952	11	201.904	8	201.904	1	100.952	23
101.074	15	202.148	5	202.148	2	101.074	25
101.196	15	202.393	3	202.393	6	101.196	36
101.318	17	202.637	3	202.637	1	101.318	27
101.44	6	202.881	3	202.881	3	101.44	45
101.562	10	203.125	2	203.125	4	101.562	27
101.685	15	203.369	3	203.369	4	101.685	31
101.807	8	203.613	2	203.613	5	101.807	26
101.929	19	203.857	3	203.857	3	101.929	29
102.051	7	204.102	4	204.102	6	102.051	30
102.173	20	204.346	2	204.346	3	102.173	33
102.295	9	204.59	1	204.59	5	102.295	30
102.417	7	204.834	3	204.834	4	102.417	44
102.539	11	205.078	1	205.078	2	102.539	38
102.661	10	205.322	4	205.322	6	102.661	28
102.783	11	205.566	3	205.566	1	102.783	20
102.905	17	205.811	6	205.811	2	102.905	20
103.027	19	206.055	5	206.055	2	103.027	33
103.149	8	206.299	4	206.299	5	103.149	31
103.271	10	206.543	2	206.543	1	103.271	27
103.394	7	206.787	1	206.787	4	103.394	35
103.516	14	207.031	1	207.031	3	103.516	33
103.638	9	207.275	3	207.275	6	103.638	40
103.76	9	207.52	4	207.52	4	103.76	23
103.882	6	207.764	6	207.764	2	103.882	31
104.004	11	208.008	2	208.008	0	104.004	27
104.126	12	208.252	1	208.252	1	104.126	32
104.248	8	208.496	1	208.496	2	104.248	27
104.37	7	208.74	3	208.74	4	104.37	27
104.492	9	208.984	4	208.984	5	104.492	41
104.614	10	209.229	3	209.229	1	104.614	16
104.736	13	209.473	1	209.473	7	104.736	31
104.858	11	209.717	2	209.717	4	104.858	30
104.98	7	209.961	3	209.961	3	104.98	28
105.103	5	210.205	3	210.205	4	105.103	30
105.225	16	210.449	4	210.449	2	105.225	20
105.347	10	210.693	2	210.693	4	105.347	25
105.469	4	210.938	3	210.938	6	105.469	22
105.591	5	211.182	2	211.182	5	105.591	18
105.713	7	211.426	1	211.426	4	105.713	27
105.835	10	211.67	5	211.67	3	105.835	24
105.957	3	211.914	1	211.914	4	105.957	20
106.079	9	212.158	0	212.158	5	106.079	31
106.201	9	212.402	3	212.402	3	106.201	17
106.323	9	212.646	2	212.646	3	106.323	32
106.445	10	212.891	1	212.891	4	106.445	28
106.567	8	213.135	5	213.135	3	106.567	30
106.689	11	213.379	1	213.379	5	106.689	16
106.812	8	213.623	4	213.623	0	106.812	24
106.934	6	213.867	1	213.867	2	106.934	26
107.056	9	214.111	1	214.111	1	107.056	24
107.178	11	214.355	7	214.355	1	107.178	25
107.3	12	214.6	2	214.6	2	107.3	30
107.422	5	214.844	2	214.844	3	107.422	28
107.544	10	215.088	6	215.088	3	107.544	18
107.666	13	215.332	3	215.332	5	107.666	26
107.788	7	215.576	1	215.576	1	107.788	26
107.91	6	215.82	2	215.82	1	107.91	19
108.032	8	216.064	3	216.064	3	108.032	20
108.154	9	216.309	4	216.309	4	108.154	25
108.276	11	216.553	2	216.553	5	108.276	27
108.398	13	216.797	2	216.797	6	108.398	20
108.521	10	217.041	3	217.041	5	108.521	19
108.643	7	217.285	7	217.285	6	108.643	17
108.765	9	217.529	4	217.529	2	108.765	19
108.887	10	217.773	3	217.773	1	108.887	18
109.009	6	218.018	3	218.018	3	109.009	22
109.131	13	218.262	3	218.262	0	109.131	26
109.253	15	218.506	1	218.506	3	109.253	19
109.375	5	218.75	4	218.75	2	109.375	19
109.497	8	218.994	1	218.994	3	109.497	17
109.619	7	219.238	2	219.238	4	109.619	15
109.741	9	219.482	4	219.482	3	109.741	23
109.863	8	219.727	3	219.727	3	109.863	26
109.985	10	219.971	2	219.971	1	109.985	16
110.107	4	220.215	3	220.215	1	110.107	18
110.229	9	220.459	6	220.459	2	110.229	20
110.352	5	220.703	1	220.703	1	110.352	28
110.474	11	220.947	1	220.947	5	110.474	17
110.596	6	221.191	2	221.191	4	110.596	27
110.718	4	221.436	3	221.436	2	110.718	32
110.84	10	221.68	3	221.68	4	110.84	25
110.962	8	221.924	4	221.924	2	110.962	13
111.084	7	222.168	2	222.168	3	111.084	22
111.206	6	222.412	4	222.412	6	111.206	17
111.328	10	222.656	2	222.656	3	111.328	20
111.45	4	222.9	0	222.9	0	111.45	18
111.572	4	223.145	3	223.145	2	111.572	29
111.694	8	223.389	5	223.389	3	111.694	21
111.816	7	223.633	1	223.633	5	111.816	21
111.938	10	223.877	1	223.877	0	111.938	22
112.061	8	224.121	4	224.121	3	112.061	19
112.183	14	224.365	3	224.365	3	112.183	18
112.305	4	224.609	4	224.609	2	112.305	20
112.427	9	224.854	3	224.854	2	112.427	11
112.549	10	225.098	4	225.098	3	112.549	20
112.671	9	225.342	1	225.342	5	112.671	24
112.793	7	225.586	3	225.586	1	112.793	23
112.915	9	225.83	1	225.83	5	112.915	24
113.037	5	226.074	8	226.074	2	113.037	17
113.159	7	226.318	3	226.318	7	113.159	25
113.281	4	226.562	3	226.562	2	113.281	19
113.403	9	226.807	4	226.807	0	113.403	24
113.525	9	227.051	6	227.051	1	113.525	15
113.647	6	227.295	5	227.295	0	113.647	11
113.77	4	227.539	5	227.539	3	113.77	15
113.892	6	227.783	5	227.783	2	113.892	28
114.014	7	228.027	2	228.027	5	114.014	24
114.136	11	228.271	6	228.271	4	114.136	18
114.258	6	228.516	2	228.516	4	114.258	15
114.38	10	228.76	1	228.76	2	114.38	14
114.502	6	229.004	4	229.004	4	114.502	21
114.624	8	229.248	3	229.248	6	114.624	17
114.746	12	229.492	3	229.492	3	114.746	14
114.868	6	229.736	1	229.736	2	114.868	33
114.99	6	229.98	1	229.98	5	114.99	19
115.112	9	230.225	0	230.225	4	115.112	27
115.234	7	230.469	3	230.469	3	115.234	21
115.356	13	230.713	2	230.713	4	115.356	23
115.479	3	230.957	0	230.957	7	115.479	22
115.601	6	231.201	3	231.201	4	115.601	16
115.723	7	231.445	2	231.445	2	115.723	32
115.845	7	231.689	2	231.689	3	115.845	18
115.967	2	231.934	1	231.934	0	115.967	23
116.089	5	232.178	2	232.178	3	116.089	22
116.211	10	232.422	4	232.422	6	116.211	19
116.333	5	232.666	1	232.666	5	116.333	23
116.455	5	232.91	2	232.91	2	116.455	23
116.577	8	233.154	2	233.154	4	116.577	22
116.699	10	233.398	1	233.398	2	116.699	21
116.821	7	233.643	2	233.643	4	116.821	25
116.943	6	233.887	4	233.887	2	116.943	19
117.065	3	234.131	3	234.131	1	117.065	16
117.188	10	234.375	3	234.375	3	117.188	20
117.31	6	234.619	3	234.619	5	117.31	11
117.432	11	234.863	6	234.863	2	117.432	17
117.554	5	235.107	3	235.107	3	117.554	10
117.676	5	235.352	4	235.352	4	117.676	16
117.798	5	235.596	3	235.596	5	117.798	13
117.92	3	235.84	2	235.84	3	117.92	13
118.042	2	236.084	2	236.084	6	118.042	25
118.164	5	236.328	3	236.328	4	118.164	17
118.286	7	236.572	1	236.572	3	118.286	12
118.408	8	236.816	0	236.816	6	118.408	15
118.53	3	237.061	2	237.061	2	118.53	21
118.652	6	237.305	1	237.305	4	118.652	20
118.774	5	237.549	2	237.549	3	118.774	15
118.896	9	237.793	2	237.793	1	118.896	12
119.019	7	238.037	1	238.037	1	119.019	14
119.141	9	238.281	3	238.281	0	119.141	13
119.263	6	238.525	1	238.525	5	119.263	16
119.385	3	238.77	3	238.77	4	119.385	13
119.507	5	239.014	1	239.014	2	119.507	19
119.629	8	239.258	1	239.258	3	119.629	17
119.751	8	239.502	2	239.502	6	119.751	16
119.873	4	239.746	4	239.746	4	119.873	15
119.995	3	239.99	2	239.99	3	119.995	21
120.117	5	240.234	3	240.234	3	120.117	20
120.239	7	240.479	1	240.479	4	120.239	17
120.361	4	240.723	3	240.723	3	120.361	12
120.483	4	240.967	1	240.967	3	120.483	14
120.605	6	241.211	2	241.211	4	120.605	18
120.728	9	241.455	2	241.455	5	120.728	15
120.85	10	241.699	4	241.699	3	120.85	10
120.972	6	241.943	3	241.943	2	120.972	15
121.094	9	242.188	4	242.188	3	121.094	8
121.216	10	242.432	3	242.432	3	121.216	14
121.338	8	242.676	5	242.676	2	121.338	17
121.46	2	242.92	2	242.92	4	121.46	15
121.582	8	243.164	4	243.164	2	121.582	12
121.704	7	243.408	1	243.408	2	121.704	14
121.826	2	243.652	0	243.652	2	121.826	18
121.948	7	243.896	2	243.896	3	121.948	12
122.07	6	244.141	4	244.141	3	122.07	15
122.192	6	244.385	2	244.385	5	122.192	13
122.314	6	244.629	3	244.629	3	122.314	13
122.437	7	244.873	5	244.873	2	122.437	19
122.559	6	245.117	3	245.117	2	122.559	23
122.681	7	245.361	2	245.361	2	122.681	14
122.803	6	245.605	1	245.605	5	122.803	14
122.925	8	245.85	5	245.85	3	122.925	13
123.047	4	246.094	3	246.094	1	123.047	14
123.169	2	246.338	3	246.338	4	123.169	22
123.291	8	246.582	1	246.582	0	123.291	16
123.413	1	246.826	4	246.826	4	123.413	10
123.535	5	247.07	3	247.07	2	123.535	18
123.657	6	247.314	3	247.314	1	123.657	17
123.779	4	247.559	5	247.559	3	123.779	13
123.901	2	247.803	2	247.803	4	123.901	11
124.023	3	248.047	3	248.047	3	124.023	12
124.146	7	248.291	2	248.291	4	124.146	15
124.268	6	248.535	5	248.535	9	124.268	11
124.39	11	248.779	2	248.779	2	124.39	11
124.512	5	249.023	1	249.023	4	124.512	7
124.634	8	249.268	1	249.268	3	124.634	18
124.756	6	249.512	3	249.512	1	124.756	19
124.878	7	249.756	3	249.756	3	124.878	8
125	5	250	0	250	5	125	8
125.122	7	250.244	1	250.244	4	125.122	14
125.244	5	250.488	5	250.488	1	125.244	25
125.366	7	250.732	4	250.732	2	125.366	11
125.488	4	250.977	1	250.977	3	125.488	17
125.61	9	251.221	3	251.221	2	125.61	19
125.732	6	251.465	1	251.465	2	125.732	17
125.854	6	251.709	1	251.709	4	125.854	9
125.977	5	251.953	2	251.953	2	125.977	16
126.099	5	252.197	2	252.197	2	126.099	12
126.221	8	252.441	3	252.441	1	126.221	15
126.343	4	252.686	3	252.686	1	126.343	12
126.465	3	252.93	1	252.93	1	126.465	14
126.587	3	253.174	3	253.174	1	126.587	17
126.709	10	253.418	1	253.418	3	126.709	20
126.831	4	253.662	2	253.662	4	126.831	9
126.953	4	253.906	4	253.906	3	126.953	14
127.075	7	254.15	0	254.15	8	127.075	12
127.197	3	254.395	2	254.395	4	127.197	12
127.319	1	254.639	1	254.639	1	127.319	18
127.441	3	254.883	1	254.883	0	127.441	9
127.563	6	255.127	2	255.127	3	127.563	12
127.686	6	255.371	1	255.371	4	127.686	14
127.808	4	255.615	1	255.615	2	127.808	10
127.93	8	255.859	3	255.859	2	127.93	12
128.052	6	256.104	0	256.104	3	128.052	12
128.174	3	256.348	5	256.348	6	128.174	13
128.296	8	256.592	3	256.592	2	128.296	12
128.418	5	256.836	2	256.836	3	128.418	13
128.54	11	257.08	0	257.08	3	128.54	13
128.662	10	257.324	1	257.324	4	128.662	11
128.784	1	257.568	3	257.568	2	128.784	5
128.906	5	257.812	3	257.812	5	128.906	15
129.028	8	258.057	0	258.057	2	129.028	16
129.15	7	258.301	3	258.301	2	129.15	14
129.272	5	258.545	3	258.545	3	129.272	12
129.395	3	258.789	2	258.789	6	129.395	13
129.517	7	259.033	1	259.033	2	129.517	12
129.639	6	259.277	2	259.277	4	129.639	16
129.761	3	259.521	1	259.521	0	129.761	9
129.883	3	259.766	0	259.766	1	129.883	13
130.005	5	260.01	1	260.01	0	130.005	17
130.127	8	260.254	3	260.254	3	130.127	7
130.249	6	260.498	3	260.498	1	130.249	18
130.371	4	260.742	1	260.742	2	130.371	15
130.493	3	260.986	5	260.986	2	130.493	15
130.615	6	261.23	1	261.23	2	130.615	18
130.737	5	261.475	3	261.475	2	130.737	10
130.859	4	261.719	0	261.719	1	130.859	14
130.981	7	261.963	1	261.963	5	130.981	16
131.104	6	262.207	1	262.207	0	131.104	12
131.226	4	262.451	2	262.451	2	131.226	7
131.348	3	262.695	2	262.695	1	131.348	11
131.47	4	262.939	4	262.939	2	131.47	12
131.592	9	263.184	2	263.184	3	131.592	7
131.714	10	263.428	3	263.428	6	131.714	12
131.836	5	263.672	1	263.672	4	131.836	12
131.958	6	263.916	4	263.916	3	131.958	16
132.08	3	264.16	5	264.16	3	132.08	13
132.202	2	264.404	2	264.404	3	132.202	5
132.324	4	264.648	3	264.648	4	132.324	12
132.446	2	264.893	7	264.893	2	132.446	12
132.568	4	265.137	2	265.137	1	132.568	13
132.69	5	265.381	0	265.381	3	132.69	10
132.812	6	265.625	0	265.625	3	132.812	9
132.935	4	265.869	6	265.869	2	132.935	14
133.057	9	266.113	1	266.113	4	133.057	13
133.179	3	266.357	4	266.357	2	133.179	10
133.301	5	266.602	3	266.602	4	133.301	15
133.423	6	266.846	3	266.846	1	133.423	12
133.545	4	267.09	2	267.09	3	133.545	8
133.667	2	267.334	4	267.334	6	133.667	13
133.789	2	267.578	1	267.578	0	133.789	17
133.911	4	267.822	1	267.822	4	133.911	14
134.033	5	268.066	4	268.066	2	134.033	13
134.155	6	268.311	1	268.311	1	134.155	13
134.277	8	268.555	1	268.555	2	134.277	14
134.399	5	268.799	3	268.799	3	134.399	10
134.521	4	269.043	3	269.043	0	134.521	12
134.644	8	269.287	1	269.287	2	134.644	13
134.766	6	269.531	1	269.531	6	134.766	13
134.888	7	269.775	1	269.775	3	134.888	7
135.01	3	270.02	6	270.02	2	135.01	14
135.132	8	270.264	1	270.264	3	135.132	13
135.254	2	270.508	1	270.508	1	135.254	16
135.376	1	270.752	3	270.752	2	135.376	9
135.498	7	270.996	1	270.996	0	135.498	13
135.62	1	271.24	5	271.24	5	135.62	19
135.742	5	271.484	2	271.484	4	135.742	10
135.864	9	271.729	4	271.729	6	135.864	11
135.986	7	271.973	1	271.973	3	135.986	10
136.108	6	272.217	2	272.217	0	136.108	16
136.23	4	272.461	4	272.461	1	136.23	11
136.353	4	272.705	0	272.705	3	136.353	11
136.475	3	272.949	1	272.949	3	136.475	10
136.597	1	273.193	3	273.193	1	136.597	9
136.719	5	273.438	2	273.438	1	136.719	14
136.841	6	273.682	4	273.682	2	136.841	13
136.963	4	273.926	3	273.926	2	136.963	12
137.085	3	274.17	7	274.17	2	137.085	11
137.207	4	274.414	2	274.414	2	137.207	7
137.329	5	274.658	1	274.658	4	137.329	8
137.451	4	274.902	1	274.902	7	137.451	10
137.573	8	275.146	4	275.146	4	137.573	15
137.695	2	275.391	4	275.391	4	137.695	6
137.817	8	275.635	4	275.635	6	137.817	7
137.939	4	275.879	2	275.879	2	137.939	15
138.062	3	276.123	2	276.123	2	138.062	8
138.184	5	276.367	0	276.367	6	138.184	9
138.306	2	276.611	3	276.611	3	138.306	6
138.428	4	276.855	2	276.855	6	138.428	13
138.55	5	277.1	1	277.1	3	138.55	7
138.672	6	277.344	1	277.344	3	138.672	16
138.794	7	277.588	4	277.588	3	138.794	12
138.916	3	277.832	1	277.832	3	138.916	5
139.038	4	278.076	2	278.076	3	139.038	16
139.16	3	278.32	1	278.32	3	139.16	7
139.282	5	278.564	1	278.564	2	139.282	14
139.404	5	278.809	1	278.809	1	139.404	12
139.526	4	279.053	3	279.053	2	139.526	7
139.648	3	279.297	4	279.297	1	139.648	10
139.771	4	279.541	3	279.541	4	139.771	7
139.893	4	279.785	1	279.785	2	139.893	9
140.015	3	280.029	2	280.029	1	140.015	13
140.137	3	280.273	5	280.273	3	140.137	9
140.259	6	280.518	5	280.518	4	140.259	15
140.381	3	280.762	3	280.762	3	140.381	8
140.503	3	281.006	2	281.006	2	140.503	14
140.625	4	281.25	4	281.25	2	140.625	11
140.747	8	281.494	3	281.494	3	140.747	9
140.869	7	281.738	1	281.738	3	140.869	9
140.991	0	281.982	2	281.982	0	140.991	6
141.113	4	282.227	1	282.227	6	141.113	6
141.235	7	282.471	5	282.471	1	141.235	17
141.357	5	282.715	3	282.715	1	141.357	14
141.479	4	282.959	1	282.959	5	141.479	13
141.602	4	283.203	4	283.203	2	141.602	13
141.724	8	283.447	2	283.447	0	141.724	10
141.846	2	283.691	0	283.691	4	141.846	8
141.968	2	283.936	0	283.936	2	141.968	13
142.09	4	284.18	4	284.18	2	142.09	16
142.212	2	284.424	3	284.424	4	142.212	13
142.334	5	284.668	3	284.668	3	142.334	12
142.456	6	284.912	0	284.912	2	142.456	10
142.578	3	285.156	4	285.156	1	142.578	9
142.7	2	285.4	0	285.4	1	142.7	8
142.822	10	285.645	2	285.645	2	142.822	9
142.944	4	285.889	0	285.889	5	142.944	10
143.066	5	286.133	4	286.133	0	143.066	9
143.188	4	286.377	4	286.377	4	143.188	11
143.311	5	286.621	1	286.621	1	143.311	6
143.433	3	286.865	3	286.865	2	143.433	6
143.555	3	287.109	1	287.109	0	143.555	10
143.677	1	287.354	1	287.354	1	143.677	7
143.799	3	287.598	1	287.598	1	143.799	9
143.921	3	287.842	2	287.842	2	143.921	3
144.043	8	288.086	1	288.086	4	144.043	17
144.165	4	288.33	3	288.33	1	144.165	9
144.287	5	288.574	3	288.574	7	144.287	13
144.409	2	288.818	2	288.818	1	144.409	7
144.531	2	289.062	0	289.062	3	144.531	9
144.653	4	289.307	3	289.307	4	144.653	14
144.775	6	289.551	0	289.551	3	144.775	5
144.897	4	289.795	1	289.795	5	144.897	11
145.02	4	290.039	1	290.039	4	145.02	11
145.142	3	290.283	1	290.283	2	145.142	15
145.264	2	290.527	2	290.527	1	145.264	11
145.386	7	290.771	3	290.771	0	145.386	8
145.508	3	291.016	0	291.016	0	145.508	12
145.63	4	291.26	0	291.26	1	145.63	14
145.752	2	291.504	0	291.504	3	145.752	11
145.874	3	291.748	1	291.748	2	145.874	10
145.996	7	291.992	1	291.992	1	145.996	4
146.118	6	292.236	0	292.236	1	146.118	6
146.24	4	292.48	2	292.48	1	146.24	9
146.362	2	292.725	3	292.725	1	146.362	10
146.484	3	292.969	1	292.969	2	146.484	14
146.606	6	293.213	1	293.213	4	146.606	11
146.729	3	293.457	1	293.457	4	146.729	10
146.851	6	293.701	2	293.701	2	146.851	11
146.973	6	293.945	1	293.945	3	146.973	7
147.095	2	294.189	2	294.189	1	147.095	7
147.217	1	294.434	1	294.434	4	147.217	16
147.339	5	294.678	1	294.678	1	147.339	6
147.461	1	294.922	0	294.922	4	147.461	7
147.583	6	295.166	1	295.166	1	147.583	13
147.705	5	295.41	2	295.41	2	147.705	8
147.827	3	295.654	2	295.654	0	147.827	6
147.949	5	295.898	2	295.898	1	147.949	10
148.071	3	296.143	1	296.143	10	148.071	13
148.193	3	296.387	2	296.387	2	148.193	14
148.315	4	296.631	3	296.631	2	148.315	14
148.438	1	296.875	1	296.875	2	148.438	8
148.56	4	297.119	3	297.119	2	148.56	12
148.682	5	297.363	3	297.363	2	148.682	12
148.804	9	297.607	2	297.607	2	148.804	3
148.926	4	297.852	1	297.852	0	148.926	7
149.048	4	298.096	2	298.096	1	149.048	9
149.17	4	298.34	3	298.34	1	149.17	7
149.292	4	298.584	1	298.584	6	149.292	8
149.414	5	298.828	2	298.828	5	149.414	6
149.536	3	299.072	3	299.072	1	149.536	14
149.658	2	299.316	2	299.316	2	149.658	7
149.78	4	299.561	2	299.561	5	149.78	5
149.902	5	299.805	1	299.805	5	149.902	12
150.024	4	300.049	1	300.049	2	150.024	9
150.146	5	300.293	1	300.293	0	150.146	7
150.269	4	300.537	4	300.537	4	150.269	9
150.391	7	300.781	2	300.781	1	150.391	9
150.513	2	301.025	2	301.025	5	150.513	7
150.635	7	301.27	3	301.27	0	150.635	11
150.757	7	301.514	1	301.514	4	150.757	10
150.879	3	301.758	2	301.758	6	150.879	11
151.001	4	302.002	1	302.002	1	151.001	8
151.123	6	302.246	1	302.246	2	151.123	8
151.245	3	302.49	2	302.49	2	151.245	10
151.367	7	302.734	1	302.734	2	151.367	4
151.489	0	302.979	1	302.979	7	151.489	16
151.611	5	303.223	3	303.223	1	151.611	4
151.733	6	303.467	4	303.467	1	151.733	13
151.855	7	303.711	3	303.711	2	151.855	8
151.978	2	303.955	2	303.955	3	151.978	9
152.1	3	304.199	1	304.199	2	152.1	9
152.222	1	304.443	0	304.443	5	152.222	10
152.344	4	304.688	1	304.688	1	152.344	8
152.466	5	304.932	5	304.932	3	152.466	7
152.588	3	305.176	0	305.176	4	152.588	9
152.71	4	305.42	2	305.42	4	152.71	4
152.832	6	305.664	1	305.664	4	152.832	8
152.954	4	305.908	1	305.908	5	152.954	9
153.076	3	306.152	4	306.152	1	153.076	13
153.198	2	306.396	2	306.396	4	153.198	6
153.32	3	306.641	2	306.641	2	153.32	9
153.442	5	306.885	0	306.885	1	153.442	13
153.564	5	307.129	2	307.129	0	153.564	10
153.687	6	307.373	2	307.373	3	153.687	12
153.809	4	307.617	2	307.617	4	153.809	9
153.931	4	307.861	3	307.861	2	153.931	12
154.053	7	308.105	2	308.105	2	154.053	8
154.175	1	308.35	1	308.35	5	154.175	7
154.297	5	308.594	1	308.594	0	154.297	5
154.419	3	308.838	3	308.838	4	154.419	6
154.541	2	309.082	2	309.082	1	154.541	10
154.663	1	309.326	1	309.326	2	154.663	11
154.785	2	309.57	1	309.57	3	154.785	16
154.907	6	309.814	1	309.814	0	154.907	4
155.029	4	310.059	1	310.059	3	155.029	9
155.151	3	310.303	2	310.303	3	155.151	6
155.273	3	310.547	1	310.547	0	155.273	8
155.396	7	310.791	4	310.791	1	155.396	7
155.518	5	311.035	4	311.035	0	155.518	8
155.64	1	311.279	1	311.279	4	155.64	8
155.762	7	311.523	3	311.523	2	155.762	5
155.884	3	311.768	1	311.768	3	155.884	15
156.006	4	312.012	5	312.012	3	156.006	10
156.128	2	312.256	4	312.256	2	156.128	8
156.25	5	312.5	2	312.5	1	156.25	11
156.372	4	312.744	1	312.744	3	156.372	10
156.494	4	312.988	1	312.988	4	156.494	11
156.616	1	313.232	2	313.232	3	156.616	8
156.738	1	313.477	1	313.477	3	156.738	5
156.86	5	313.721	2	313.721	1	156.86	10
156.982	2	313.965	1	313.965	2	156.982	12
157.104	3	314.209	2	314.209	2	157.104	8
157.227	2	314.453	1	314.453	2	157.227	9
157.349	5	314.697	1	314.697	0	157.349	7
157.471	5	314.941	4	314.941	3	157.471	4
157.593	5	315.186	3	315.186	3	157.593	8
157.715	6	315.43	2	315.43	2	157.715	8
157.837	3	315.674	2	315.674	2	157.837	6
157.959	3	315.918	2	315.918	2	157.959	2
158.081	3	316.162	0	316.162	2	158.081	9
158.203	4	316.406	2	316.406	1	158.203	5
158.325	2	316.65	0	316.65	1	158.325	8
158.447	2	316.895	3	316.895	1	158.447	9
158.569	4	317.139	4	317.139	1	158.569	10
158.691	3	317.383	1	317.383	3	158.691	5
158.813	2	317.627	2	317.627	2	158.813	12
158.936	3	317.871	3	317.871	1	158.936	16
159.058	2	318.115	0	318.115	1	159.058	6
159.18	5	318.359	2	318.359	1	159.18	8
159.302	5	318.604	2	318.604	1	159.302	8
159.424	2	318.848	1	318.848	7	159.424	13
159.546	3	319.092	1	319.092	5	159.546	11
159.668	3	319.336	1	319.336	2	159.668	6
159.79	2	319.58	0	319.58	3	159.79	9
159.912	7	319.824	4	319.824	3	159.912	8
160.034	5	320.068	2	320.068	2	160.034	8
160.156	4	320.312	1	320.312	3	160.156	7
160.278	4	320.557	3	320.557	3	160.278	5
160.4	1	320.801	1	320.801	0	160.4	6
160.522	0	321.045	2	321.045	1	160.522	13
160.645	3	321.289	6	321.289	3	160.645	8
160.767	4	321.533	1	321.533	1	160.767	8
160.889	3	321.777	0	321.777	0	160.889	4
161.011	3	322.021	3	322.021	2	161.011	9
161.133	1	322.266	2	322.266	2	161.133	7
161.255	3	322.51	1	322.51	3	161.255	10
161.377	2	322.754	2	322.754	0	161.377	14
161.499	5	322.998	1	322.998	1	161.499	4
161.621	4	323.242	2	323.242	4	161.621	7
161.743	4	323.486	3	323.486	2	161.743	7
161.865	4	323.73	2	323.73	1	161.865	8
161.987	5	323.975	4	323.975	3	161.987	10
162.109	6	324.219	2	324.219	3	162.109	14
162.231	4	324.463	1	324.463	2	162.231	8
162.354	6	324.707	2	324.707	6	162.354	9
162.476	6	324.951	0	324.951	0	162.476	12
162.598	2	325.195	2	325.195	1	162.598	10
162.72	2	325.439	2	325.439	0	162.72	9
162.842	6	325.684	1	325.684	0	162.842	7
162.964	2	325.928	2	325.928	4	162.964	10
163.086	7	326.172	1	326.172	1	163.086	6
163.208	1	326.416	1	326.416	2	163.208	6
163.33	7	326.66	0	326.66	5	163.33	6
163.452	3	326.904	3	326.904	2	163.452	10
163.574	2	327.148	1	327.148	5	163.574	2
163.696	6	327.393	0	327.393	2	163.696	9
163.818	5	327.637	5	327.637	1	163.818	10
163.94	2	327.881	1	327.881	1	163.94	7
164.062	3	328.125	1	328.125	0	164.062	7
164.185	4	328.369	5	328.369	4	164.185	8
164.307	4	328.613	5	328.613	3	164.307	5
164.429	3	328.857	2	328.857	1	164.429	3
164.551	4	329.102	3	329.102	0	164.551	8
164.673	3	329.346	4	329.346	2	164.673	2
164.795	1	329.59	1	329.59	1	164.795	4
164.917	4	329.834	1	329.834	2	164.917	7
165.039	1	330.078	1	330.078	4	165.039	8
165.161	0	330.322	6	330.322	2	165.161	5
165.283	1	330.566	1	330.566	3	165.283	4
165.405	2	330.811	1	330.811	3	165.405	4
165.527	7	331.055	1	331.055	5	165.527	9
165.649	1	331.299	1	331.299	0	165.649	4
165.771	3	331.543	1	331.543	5	165.771	7
165.894	3	331.787	3	331.787	1	165.894	8
166.016	2	332.031	2	332.031	1	166.016	9
166.138	4	332.275	1	332.275	0	166.138	6
166.26	7	332.52	3	332.52	0	166.26	7
166.382	3	332.764	1	332.764	3	166.382	8
166.504	3	333.008	1	333.008	3	166.504	7
166.626	1	333.252	1	333.252	3	166.626	3
166.748	2	333.496	3	333.496	1	166.748	9
166.87	3	333.74	4	333.74	0	166.87	7
166.992	4	333.984	0	333.984	2	166.992	10
167.114	8	334.229	4	334.229	5	167.114	10
167.236	2	334.473	0	334.473	2	167.236	8
167.358	2	334.717	0	334.717	1	167.358	10
167.48	3	334.961	2	334.961	2	167.48	5
167.603	1	335.205	1	335.205	3	167.603	4
167.725	2	335.449	1	335.449	2	167.725	8
167.847	1	335.693	3	335.693	0	167.847	9
167.969	3	335.938	1	335.938	3	167.969	7
168.091	4	336.182	3	336.182	2	168.091	7
168.213	5	336.426	0	336.426	1	168.213	10
168.335	9	336.67	1	336.67	3	168.335	9
168.457	3	336.914	0	336.914	4	168.457	11
168.579	4	337.158	3	337.158	2	168.579	9
168.701	4	337.402	2	337.402	3	168.701	8
168.823	9	337.646	3	337.646	1	168.823	7
168.945	2	337.891	1	337.891	4	168.945	9
169.067	4	338.135	3	338.135	2	169.067	9
169.189	1	338.379	3	338.379	0	169.189	10
169.312	1	338.623	2	338.623	7	169.312	8
169.434	5	338.867	4	338.867	2	169.434	7
169.556	3	339.111	0	339.111	0	169.556	7
169.678	1	339.355	2	339.355	2	169.678	8
169.8	4	339.6	4	339.6	2	169.8	5
169.922	4	339.844	4	339.844	2	169.922	8
170.044	5	340.088	2	340.088	6	170.044	6
170.166	4	340.332	4	340.332	2	170.166	7
170.288	4	340.576	0	340.576	1	170.288	5
170.41	3	340.82	2	340.82	1	170.41	5
170.532	2	341.064	5	341.064	5	170.532	7
170.654	8	341.309	3	341.309	0	170.654	9
170.776	6	341.553	2	341.553	0	170.776	13
170.898	4	341.797	0	341.797	1	170.898	7
171.021	4	342.041	1	342.041	3	171.021	4
171.143	7	342.285	5	342.285	4	171.143	4
171.265	3	342.529	2	342.529	1	171.265	8
171.387	6	342.773	3	342.773	1	171.387	4
171.509	2	343.018	1	343.018	1	171.509	3
171.631	3	343.262	4	343.262	2	171.631	7
171.753	2	343.506	0	343.506	1	171.753	11
171.875	5	343.75	3	343.75	1	171.875	5
171.997	1	343.994	4	343.994	3	171.997	4
172.119	2	344.238	1	344.238	2	172.119	8
172.241	1	344.482	2	344.482	4	172.241	8
172.363	4	344.727	1	344.727	1	172.363	4
172.485	4	344.971	2	344.971	3	172.485	5
172.607	1	345.215	1	345.215	3	172.607	2
172.729	4	345.459	1	345.459	2	172.729	6
172.852	5	345.703	0	345.703	1	172.852	7
172.974	4	345.947	1	345.947	1	172.974	11
173.096	3	346.191	3	346.191	3	173.096	2
173.218	1	346.436	3	346.436	0	173.218	2
173.34	6	346.68	2	346.68	3	173.34	5
173.462	3	346.924	3	346.924	1	173.462	8
173.584	6	347.168	2	347.168	3	173.584	7
173.706	9	347.412	1	347.412	4	173.706	8
173.828	6	347.656	1	347.656	3	173.828	4
173.95	8	347.9	0	347.9	1	173.95	3
174.072	1	348.145	1	348.145	2	174.072	7
174.194	4	348.389	2	348.389	0	174.194	7
174.316	2	348.633	1	348.633	1	174.316	5
174.438	3	348.877	8	348.877	1	174.438	3
174.561	2	349.121	2	349.121	4	174.561	6
174.683	2	349.365	4	349.365	1	174.683	8
174.805	4	349.609	2	349.609	0	174.805	9
174.927	0	349.854	2	349.854	1	174.927	6
175.049	1	350.098	3	350.098	1	175.049	7
175.171	4	350.342	1	350.342	1	175.171	9
175.293	3	350.586	0	350.586	1	175.293	5
175.415	4	350.83	3	350.83	3	175.415	9
175.537	4	351.074	0	351.074	2	175.537	7
175.659	2	351.318	1	351.318	3	175.659	11
175.781	4	351.562	1	351.562	2	175.781	6
175.903	4	351.807	2	351.807	3	175.903	7
176.025	5	352.051	1	352.051	1	176.025	4
176.147	3	352.295	1	352.295	3	176.147	12
176.27	0	352.539	2	352.539	4	176.27	10
176.392	3	352.783	1	352.783	5	176.392	10
176.514	3	353.027	2	353.027	2	176.514	4
176.636	1	353.271	3	353.271	2	176.636	12
176.758	4	353.516	2	353.516	4	176.758	6
176.88	4	353.76	3	353.76	4	176.88	4
177.002	3	354.004	1	354.004	2	177.002	9
177.124	2	354.248	3	354.248	0	177.124	9
177.246	5	354.492	4	354.492	0	177.246	6
177.368	2	354.736	1	354.736	1	177.368	4
177.49	4	354.98	5	354.98	4	177.49	7
177.612	3	355.225	1	355.225	2	177.612	7
177.734	3	355.469	0	355.469	3	177.734	8
177.856	6	355.713	1	355.713	4	177.856	4
177.979	5	355.957	1	355.957	1	177.979	9
178.101	3	356.201	0	356.201	3	178.101	10
178.223	5	356.445	1	356.445	1	178.223	5
178.345	5	356.689	4	356.689	0	178.345	2
178.467	3	356.934	1	356.934	3	178.467	7
178.589	3	357.178	3	357.178	5	178.589	8
178.711	1	357.422	3	357.422	3	178.711	5
178.833	3	357.666	1	357.666	1	178.833	9
178.955	5	357.91	3	357.91	2	178.955	3
179.077	2	358.154	0	358.154	4	179.077	4
179.199	3	358.398	1	358.398	3	179.199	13
179.321	4	358.643	3	358.643	5	179.321	7
179.443	4	358.887	1	358.887	2	179.443	6
179.565	6	359.131	4	359.131	6	179.565	9
179.688	2	359.375	2	359.375	2	179.688	5
179.81	1	359.619	3	359.619	3	179.81	6
179.932	1	359.863	0	359.863	1	179.932	5
180.054	3	360.107	0	360.107	5	180.054	7
180.176	2	360.352	1	360.352	2	180.176	8
180.298	3	360.596	0	360.596	1	180.298	7
180.42	2	360.84	3	360.84	3	180.42	8
180.542	4	361.084	0	361.084	0	180.542	1
180.664	2	361.328	2	361.328	3	180.664	11
180.786	5	361.572	1	361.572	2	180.786	6
180.908	4	361.816	0	361.816	1	180.908	11
181.03	1	362.061	0	362.061	0	181.03	9
181.152	5	362.305	1	362.305	2	181.152	6
181.274	3	362.549	2	362.549	4	181.274	11
181.396	4	362.793	4	362.793	6	181.396	10
181.519	4	363.037	1	363.037	5	181.519	7
181.641	3	363.281	3	363.281	6	181.641	5
181.763	4	363.525	3	363.525	1	181.763	5
181.885	2	363.77	3	363.77	3	181.885	5
182.007	2	364.014	1	364.014	3	182.007	10
182.129	3	364.258	2	364.258	1	182.129	6
182.251	1	364.502	2	364.502	5	182.251	8
182.373	2	364.746	1	364.746	4	182.373	6
182.495	6	364.99	4	364.99	4	182.495	1
182.617	9	365.234	2	365.234	2	182.617	6
182.739	4	365.479	0	365.479	9	182.739	2
182.861	4	365.723	3	365.723	2	182.861	5
182.983	1	365.967	2	365.967	1	182.983	8
183.105	1	366.211	3	366.211	1	183.105	4
183.228	4	366.455	1	366.455	0	183.228	8
183.35	1	366.699	1	366.699	2	183.35	4
183.472	3	366.943	2	366.943	2	183.472	5
183.594	2	367.188	3	367.188	2	183.594	6
183.716	2	367.432	4	367.432	2	183.716	5
183.838	3	367.676	3	367.676	3	183.838	3
183.96	2	367.92	5	367.92	1	183.96	11
184.082	2	368.164	0	368.164	4	184.082	4
184.204	2	368.408	4	368.408	2	184.204	5
184.326	4	368.652	1	368.652	4	184.326	9
184.448	3	368.896	1	368.896	0	184.448	5
184.57	4	369.141	2	369.141	1	184.57	6
184.692	3	369.385	1	369.385	3	184.692	5
184.814	3	369.629	3	369.629	2	184.814	5
184.937	4	369.873	5	369.873	2	184.937	3
185.059	0	370.117	1	370.117	1	185.059	5
185.181	1	370.361	0	370.361	2	185.181	3
185.303	2	370.605	2	370.605	4	185.303	4
185.425	4	370.85	2	370.85	2	185.425	10
185.547	2	371.094	2	371.094	2	185.547	6
185.669	2	371.338	0	371.338	5	185.669	4
185.791	3	371.582	1	371.582	1	185.791	5
185.913	3	371.826	2	371.826	1	185.913	6
186.035	1	372.07	2	372.07	3	186.035	4
186.157	3	372.314	2	372.314	1	186.157	4
186.279	2	372.559	0	372.559	1	186.279	3
186.401	2	372.803	0	372.803	3	186.401	5
186.523	0	373.047	2	373.047	1	186.523	6
186.646	0	373.291	1	373.291	3	186.646	5
186.768	3	373.535	1	373.535	1	186.768	9
186.89	6	373.779	3	373.779	2	186.89	3
187.012	2	374.023	1	374.023	1	187.012	3
187.134	3	374.268	6	374.268	2	187.134	4
187.256	3	374.512	2	374.512	0	187.256	7
187.378	2	374.756	2	374.756	0	187.378	6
187.5	2	375	1	375	1	187.5	4
187.622	5	375.244	0	375.244	1	187.622	7
187.744	2	375.488	2	375.488	4	187.744	4
187.866	1	375.732	2	375.732	3	187.866	5
187.988	0	375.977	1	375.977	3	187.988	6
188.11	4	376.221	1	376.221	3	188.11	8
188.232	2	376.465	2	376.465	3	188.232	7
188.354	0	376.709	3	376.709	8	188.354	7
188.477	3	376.953	0	376.953	1	188.477	4
188.599	2	377.197	2	377.197	1	188.599	8
188.721	2	377.441	1	377.441	6	188.721	3
188.843	1	377.686	3	377.686	0	188.843	2
188.965	0	377.93	1	377.93	1	188.965	1
189.087	4	378.174	1	378.174	1	189.087	7
189.209	6	378.418	4	378.418	2	189.209	11
189.331	6	378.662	3	378.662	1	189.331	8
189.453	2	378.906	1	378.906	1	189.453	6
189.575	3	379.15	2	379.15	5	189.575	3
189.697	2	379.395	0	379.395	2	189.697	7
189.819	3	379.639	1	379.639	3	189.819	8
189.941	2	379.883	0	379.883	1	189.941	3
190.063	2	380.127	1	380.127	3	190.063	4
190.186	2	380.371	0	380.371	2	190.186	3
190.308	3	380.615	1	380.615	2	190.308	3
190.43	3	380.859	1	380.859	3	190.43	4
190.552	2	381.104	0	381.104	1	190.552	4
190.674	3	381.348	2	381.348	4	190.674	4
190.796	3	381.592	1	381.592	1	190.796	7
190.918	5	381.836	3	381.836	3	190.918	8
191.04	2	382.08	2	382.08	5	191.04	3
191.162	4	382.324	4	382.324	2	191.162	5
191.284	0	382.568	1	382.568	2	191.284	7
191.406	3	382.812	1	382.812	3	191.406	9
191.528	1	383.057	1	383.057	0	191.528	9
191.65	3	383.301	4	383.301	1	191.65	8
191.772	4	383.545	2	383.545	5	191.772	7
191.895	3	383.789	1	383.789	1	191.895	11
192.017	2	384.033	2	384.033	5	192.017	5
192.139	5	384.277	1	384.277	2	192.139	5
192.261	4	384.521	1	384.521	3	192.261	4
192.383	2	384.766	0	384.766	1	192.383	7
192.505	3	385.01	0	385.01	4	192.505	6
192.627	2	385.254	1	385.254	1	192.627	4
192.749	6	385.498	0	385.498	1	192.749	2
192.871	3	385.742	1	385.742	0	192.871	9
192.993	1	385.986	1	385.986	3	192.993	7
193.115	5	386.23	1	386.23	4	193.115	5
193.237	3	386.475	4	386.475	1	193.237	7
193.359	4	386.719	0	386.719	2	193.359	3
193.481	2	386.963	1	386.963	0	193.481	4
193.604	2	387.207	3	387.207	2	193.604	4
193.726	0	387.451	0	387.451	1	193.726	7
193.848	6	387.695	1	387.695	2	193.848	8
193.97	3	387.939	0	387.939	1	193.97	5
194.092	3	388.184	3	388.184	4	194.092	6
194.214	4	388.428	1	388.428	5	194.214	8
194.336	4	388.672	1	388.672	2	194.336	8
194.458	1	388.916	1	388.916	3	194.458	3
194.58	6	389.16	2	389.16	1	194.58	5
194.702	3	389.404	1	389.404	1	194.702	4
194.824	2	389.648	5	389.648	0	194.824	3
194.946	3	389.893	5	389.893	3	194.946	4
195.068	0	390.137	2	390.137	0	195.068	3
195.19	2	390.381	1	390.381	1	195.19	7
195.312	0	390.625	1	390.625	2	195.312	5
195.435	1	390.869	2	390.869	2	195.435	10
195.557	3	391.113	1	391.113	2	195.557	2
195.679	2	391.357	0	391.357	2	195.679	6
195.801	5	391.602	0	391.602	3	195.801	5
195.923	1	391.846	1	391.846	1	195.923	7
196.045	4	392.09	3	392.09	1	196.045	5
196.167	4	392.334	1	392.334	0	196.167	5
196.289	4	392.578	0	392.578	3	196.289	5
196.411	1	392.822	1	392.822	2	196.411	5
196.533	2	393.066	2	393.066	0	196.533	5
196.655	2	393.311	2	393.311	1	196.655	2
196.777	2	393.555	0	393.555	2	196.777	6
196.899	1	393.799	2	393.799	1	196.899	3
197.021	0	394.043	1	394.043	3	197.021	2
197.144	4	394.287	1	394.287	3	197.144	5
197.266	4	394.531	2	394.531	1	197.266	4
197.388	3	394.775	3	394.775	3	197.388	12
197.51	1	395.02	1	395.02	0	197.51	2
197.632	2	395.264	1	395.264	3	197.632	5
197.754	1	395.508	2	395.508	2	197.754	8
197.876	1	395.752	2	395.752	1	197.876	8
197.998	4	395.996	2	395.996	3	197.998	4
198.12	2	396.24	2	396.24	4	198.12	9
198.242	3	396.484	1	396.484	0	198.242	4
198.364	2	396.729	0	396.729	4	198.364	4
198.486	2	396.973	1	396.973	1	198.486	10
198.608	3	397.217	0	397.217	2	198.608	7
198.73	2	397.461	2	397.461	2	198.73	3
198.853	3	397.705	1	397.705	2	198.853	1
198.975	5	397.949	2	397.949	4	198.975	13
199.097	1	398.193	1	398.193	2	199.097	3
199.219	4	398.438	1	398.438	3	199.219	6
199.341	1	398.682	1	398.682	0	199.341	3
199.463	2	398.926	0	398.926	1	199.463	9
199.585	5	399.17	3	399.17	3	199.585	4
199.707	0	399.414	4	399.414	2	199.707	6
199.829	2	399.658	1	399.658	8	199.829	4
199.951	0	399.902	1	399.902	1	199.951	5
200.073	3	400.146	2	400.146	2	200.073	8
