# Supplementary material for: Long-range order enhance performance of patterned blue quantum dot light-emitting diodes
Source: Nat Commun. 2025 Aug 16;16:7643. doi: 10.1038/s41467-025-62345-1 (PMC12357929; doi:10.1038/s41467-025-62345-1)
Supplement: Supplementary file 4 — Source Data Fig. 2 [file 41467_2025_62345_MOESM4_ESM.xlsx]

## Sheet: Sheet1
3-F-CA modified QD		OA modified QD
Voltage （V）	Current (A)	Voltage （V）	Current (A)
0.2003	1.97769e-06	0.18738	1.8018e-05
0.40002	3.2508e-06	0.40004	2.53472e-05
0.60005	3.66437e-06	0.60002	3.08847e-05
0.80005	5.25866e-06	0.80003	3.6522e-05
1	2.05447e-05	1.00001	3.80853e-05
1.20005	7.59018e-05	1.20006	5.31672e-05
1.40001	0.000222714	1.40003	8.16448e-05
1.60001	0.000498943	1.6	0.000120134
1.80002	0.000914935	1.80001	0.000170718
1.99999	0.00147	2.00002	0.00023647
2.20078	0.00215	2.20081	0.000321137
2.40094	0.00294	2.40083	0.000426819
2.60058	0.00385	2.60073	0.000557441
2.8005	0.00486	2.80067	0.000716351
3.00072	0.00598	3.00089	0.000907931
3.2009	0.0072	3.20063	0.00114
3.40101	0.0085	3.40063	0.0014
3.60079	0.00989	3.60046	0.00171
3.80049	0.01135	3.80057	0.00206
4.00057	0.01289	4.00054	0.00246
4.20056	0.01449	4.20059	0.00291
4.40056	0.01614	4.40067	0.00341
4.60037	0.01784	4.60047	0.00395
4.80043	0.01959	4.80057	0.00452
5.00057	0.02136	5.00063	0.00513
5.20054	0.02317	5.20078	0.00579
5.40061	0.025	5.40073	0.00648
5.60032	0.02685	5.60054	0.00715
5.80049	0.02873	5.80071	0.00788
6.00054	0.03066	6.00073	0.00858
6.20058	0.03264	6.20083	0.00931
6.40065	0.03469	6.40089	0.01002
6.60032	0.03685	6.60027	0.01068
6.8005	0.03917	6.80039	0.01125
7.00052	0.04169	7.00047	0.0118
7.20055	0.04443	7.20044	0.01239
7.4006	0.04747	7.40046	0.01296
7.60043	0.05083	7.60029	0.01357
7.80053	0.05432	7.80027	0.01429
8.00056	0.05775	8.00033	0.01525
