# Supplementary material for: Long-range order enhance performance of patterned blue quantum dot light-emitting diodes
Source: Nat Commun. 2025 Aug 16;16:7643. doi: 10.1038/s41467-025-62345-1 (PMC12357929; doi:10.1038/s41467-025-62345-1)
Supplement: Supplementary file 5 — Source Data Fig. 3 [file 41467_2025_62345_MOESM5_ESM.xlsx]

## Sheet: Fig.3b
	Disordered			Ordered
Voltage (V)	Current Density (mA cm-2)	Luminance (cd m-2)	Voltage (V)	Current Density (mA cm-2)	Luminance (cd m-2)
0.20038	-0.00243	0	0.20007	0.00219	0
0.40027	0.00746	0	0.40013	0.00416	0
0.60027	0.00629	0	0.60017	0.00544	0
0.8	0.01429	0	0.79974	0.00361	0
1.00001	0.02551	0	0.9998	0.00818	0
1.19998	0.03999	0	1.19967	0.01061	0
1.39997	0.06518	0	1.40029	0.01616	0
1.60002	0.09923	0	1.60031	0.02605	0
1.80006	0.14031	0	1.80003	0.04292	0
1.99997	0.20382	0	2	0.06505	0
2.2006	0.28729	0	2.20097	0.12552	0
2.40079	0.43087	0	2.40076	0.22402	0
2.60053	0.62723	0	2.60053	0.35499	0
2.80034	0.88604	0	2.80031	0.60942	0
3.00003	1.40488	0	3.00075	1.02349	0
3.20048	2.15916	0	3.20056	1.39791	0
3.40072	2.92948	0	3.4008	1.81574	0
3.60032	3.89396	0	3.60079	2.59923	0
3.80049	6.01225	35.8112	3.80034	4.82171	491.868
4.00044	12.1021	530.145	4.00052	11.4429	2115.81
4.20053	26.2007	1634.79	4.20086	28.9477	6428.7
4.40062	49.2232	3292.43	4.40063	69.753	16254.4
4.60043	84.2	5718.62	4.6004	141.744	31957.7
4.80049	123.334	8658.6	4.80051	236.349	49941.9
5.00043	171.791	11957.9	5.00074	337.437	67658.3
5.20043	247.207	14688.9	5.20054	438.578	83457.4
5.40069	335.602	18044.8	5.40049	532.821	95697.3
5.60044	399.35	19539.5	5.60021	609.023	101520
5.80056	480.283	21285.6	5.80043	637.403	96944.9
6.00068	535.464	21675.3	6.00044	626.413	87947.5
6.20041	614.128	21499	6.20023	610.99	78971.2

## Sheet: Fig.3c
Ordered			Disrdered
Luminance (cd m-2)	EQE (%)	ηA (cd A-1)	Luminance (cd m-2)	EQE (%)	ηA (cd A-1)
491.868	10.8141	10.2011	35.8112	3.41372	0.59564
2115.81	19.0911	18.4901	530.145	9.39542	4.38059
6428.7	22.931	22.208	1634.79	12.5486	6.23948
16254.4	24.135	23.3028	3292.43	13.2011	6.68878
31957.7	23.3512	22.5461	5718.62	13.2294	6.79171
49941.9	21.8116	21.1306	8658.6	13.5301	7.02044
67658.3	20.5827	20.0506	11957.9	13.2649	6.9607
83457.4	19.4045	19.0291	14688.9	11.2245	5.94194
95697.3	18.1675	17.9605	18044.8	10.0522	5.37684
101520	16.6721	16.6693	19539.5	9.05625	4.89282
			21285.6	8.15089	4.43189
			21675.3	7.38783	4.04795

## Sheet: Fig.3e
Ordered		Disrdered
x	y	x	y
0	4868.25	0	4781.08
0.53854	4851.08	0.35695	4694.51
1.04752	4782	0.85717	4592.61
1.54796	4755.24	1.35739	4489.35
2.04818	4734.15	1.86428	4383.46
2.5484	4725.2	2.3245	4286.34
3.04862	4710.54	2.83452	4190.97
3.54884	4696.82	3.33472	4057.61
4.04905	4661.87	3.83494	3879.13
4.54926	4631.15	4.33514	3751.89
5.04949	4538.35	4.83535	3603.56
5.5497	4509.7	5.33556	3482.35
6.04991	4488.7	5.66903	3344.58
6.55014	4453.57	6.16911	3258.28
7.05035	4439.32	6.66918	3163.99
7.55056	4355.6	7.16925	3049.89
8.05078	4283.23	7.66932	2884.12
8.55099	4275.31	8.16939	2799.09
9.05121	4208.36	8.66946	2642.16
9.55143	4119.65	9.16953	2541.94
10.0515	4091.01
10.5516	3974.69
11.0517	3952.52
11.5517	3856.62
12.0518	3734.98
12.5519	3624.8
13.052	3592.55
13.552	3498.03
14.0521	3469.82
14.5522	3401.02
15.0523	3369.44
15.5523	3280.25
16.0523	3269.44
16.5523	3150.25
17.0523	3059.44
17.5523	3000.25
18.0523	2939.44
18.5523	2900.25
19.0523	2869.44
19.5523	2780.25
20.0523	2709.44
20.5523	2680.25
21.0523	2609.44
21.5523	2580.25
